# Supplementary material for: A second monoclinic polymorph of 2-(diformyl­methyl­idene)-3,3-dimethyl-2,3-dihydro-1H-indole
Source: Acta Crystallogr Sect E Struct Rep Online. 2009 Sep 30;65(Pt 10):o2585. doi: 10.1107/S1600536809038495 (PMC2970324; doi:10.1107/S1600536809038495)
Supplement: Supplementary file 2 [file e-65-o2585-Isup2.hkl]

# 
# h,k,l, Fc-squared, Fo-squared, sigma(Fo-squared) and status flag 
# 
data_I
_shelx_title ' hamid958b in P2(1)/c' 
_shelx_refln_list_code          4 
_shelx_F_calc_maximum      119.61 
_exptl_crystal_F_000       456.00 
_reflns_d_resolution_high  0.8393 
 
loop_ 
 _symmetry_equiv_pos_as_xyz 
 'x, y, z' 
 '-x, y+1/2, -z+1/2' 
 '-x, -y, -z' 
 'x, -y-1/2, z-1/2' 
 
_cell_length_a     6.9877 
_cell_length_b    18.6876 
_cell_length_c     8.2154 
_cell_angle_alpha  90.000 
_cell_angle_beta   90.291 
_cell_angle_gamma  90.000 
 
_shelx_F_squared_multiplier     1.000 
 
loop_ 
 _refln_index_h 
 _refln_index_k 
 _refln_index_l 
 _refln_F_squared_calc 
 _refln_F_squared_meas 
 _refln_F_squared_sigma 
 _refln_observed_status 
   1   0   0      151.97      140.00      7.73 o 
   2   0   0       28.02       29.40      5.62 o 
   3   0   0       14.22       23.70      7.69 o 
   4   0   0       84.87       69.91     15.72 o 
   5   0   0        0.61       -4.43     14.85 o 
   6   0   0        1.35        5.73     16.59 o 
   7   0   0       15.60       13.11     19.37 o 
   1   1   0      661.79      571.40      8.15 o 
   2   1   0      154.78      101.14     49.96 o 
   3   1   0      118.54      106.69      8.91 o 
   4   1   0     1840.26     1956.55     45.42 o 
   5   1   0        1.03        0.38     10.72 o 
   6   1   0       17.93       36.36     13.33 o 
   7   1   0        3.28       23.65     13.78 o 
   0   2   0      235.38      243.56      5.49 o 
   1   2   0     3096.35     2947.29    120.70 o 
   2   2   0     1009.34      976.29     15.14 o 
   3   2   0     1003.34      984.58     21.22 o 
   4   2   0      234.08      135.95     76.86 o 
   5   2   0      114.11       62.89     46.47 o 
   6   2   0        0.08       -0.62      5.43 o 
   7   2   0        0.00        5.30      7.82 o 
   1   3   0      350.00      312.90     11.81 o 
   2   3   0     1529.87     1513.77     23.93 o 
   3   3   0       30.13       45.86      7.12 o 
   4   3   0     1009.04     1047.43     37.14 o 
   5   3   0       35.74       46.45      9.21 o 
   6   3   0       21.39        2.37      8.47 o 
   7   3   0        9.29        5.12     17.11 o 
   0   4   0    11224.64    10014.83    206.66 o 
   1   4   0     2932.78     2849.16     81.26 o 
   2   4   0      825.33      815.25     36.19 o 
   3   4   0     1011.75     1041.92     26.32 o 
   4   4   0       70.77       75.92      8.82 o 
   5   4   0      119.12      126.87     13.54 o 
   6   4   0      116.05      132.90     14.73 o 
   7   4   0        3.24        0.09     13.72 o 
   1   5   0      548.50      502.18     17.61 o 
   2   5   0      752.80      769.87     32.11 o 
   3   5   0      421.37      442.31     16.00 o 
   4   5   0      115.99      130.56     11.93 o 
   5   5   0      135.84      132.19     13.58 o 
   6   5   0      339.22      334.31     21.11 o 
   7   5   0        0.10       -8.51     12.85 o 
   0   6   0       88.25       82.39      7.73 o 
   1   6   0        4.63        5.02      3.97 o 
   2   6   0       98.38       96.69      8.26 o 
   3   6   0     1098.39     1169.91     23.70 o 
   4   6   0      233.25      239.63     15.41 o 
   5   6   0      629.68      697.47     23.82 o 
   6   6   0      140.99      137.88     15.32 o 
   7   6   0      140.39      176.13     24.75 o 
   1   7   0     2147.86     2087.19     27.73 o 
   2   7   0        5.86       10.83      6.43 o 
   3   7   0        1.17        6.05      6.30 o 
   4   7   0      471.70      483.47     22.19 o 
   5   7   0       45.29       46.18     10.99 o 
   6   7   0      105.76      132.82     14.98 o 
   7   7   0      117.51      151.47     23.88 o 
   0   8   0     1171.62     1072.98     19.69 o 
   1   8   0      115.41      118.26      6.44 o 
   2   8   0       15.83       17.34      4.73 o 
   3   8   0        9.51        5.08      6.68 o 
   4   8   0      821.93      871.26     28.62 o 
   5   8   0      115.92      120.51     13.97 o 
   6   8   0       40.66       52.46     17.02 o 
   7   8   0       11.17        5.21     14.68 o 
   1   9   0       24.82       33.27      5.32 o 
   2   9   0      637.04      655.07     16.77 o 
   3   9   0       60.72       62.47      8.88 o 
   4   9   0        6.41       -2.49      9.81 o 
   5   9   0       48.41       57.62     11.99 o 
   6   9   0        1.40       21.71     15.72 o 
   7   9   0       48.16       39.78     18.24 o 
   0  10   0      285.69      257.68     13.33 o 
   1  10   0       86.81       98.54      7.03 o 
   2  10   0       27.28       37.94      4.99 o 
   3  10   0      307.31      315.25     11.19 o 
   4  10   0      487.02      493.34     21.30 o 
   5  10   0       14.48       31.35     10.94 o 
   6  10   0        3.75        8.77     15.29 o 
   7  10   0       60.46       75.21     21.28 o 
   1  11   0      576.86      565.31     12.33 o 
   2  11   0       16.43       22.44      7.26 o 
   3  11   0       54.14       48.90     11.27 o 
   4  11   0       15.75       16.07     10.31 o 
   5  11   0        4.76        9.47     14.94 o 
   6  11   0      109.70      166.23     25.53 o 
   7  11   0        0.12       -0.96     16.15 o 
   0  12   0     1825.48     1804.98     30.61 o 
   1  12   0      339.61      310.98     10.87 o 
   2  12   0       60.26       75.96      9.07 o 
   3  12   0       63.59       75.76     12.80 o 
   4  12   0      722.25      706.79     38.56 o 
   5  12   0       19.73       13.72     15.63 o 
   6  12   0        1.47       14.94     16.33 o 
   7  12   0        0.01        5.21     16.94 o 
   1  13   0        0.07        2.25      6.20 o 
   2  13   0        8.56       14.90      7.75 o 
   3  13   0        6.39        6.54      8.87 o 
   4  13   0       13.28        2.51     10.29 o 
   5  13   0       49.20       44.55     18.85 o 
   6  13   0        5.07       -4.60     15.46 o 
   0  14   0        2.66        3.74      9.70 o 
   1  14   0       43.13       37.22      9.89 o 
   2  14   0       86.40       82.26     11.35 o 
   3  14   0       50.63       59.06     10.97 o 
   4  14   0      179.85      147.04     23.88 o 
   5  14   0       38.87       31.96     18.67 o 
   6  14   0        5.85       15.20     18.24 o 
   1  15   0      237.86      238.58     19.95 o 
   2  15   0      185.58      212.78     15.03 o 
   3  15   0       33.16       33.97     10.46 o 
   4  15   0        0.05       -5.69     11.39 o 
   5  15   0       13.51       20.50     18.41 o 
   6  15   0       16.80       13.03     18.41 o 
   0  16   0      174.55      182.04     26.14 o 
   1  16   0        8.85        5.68     12.22 o 
   2  16   0      152.77      161.87     18.20 o 
   3  16   0      121.55      124.14     13.62 o 
   4  16   0      118.11      148.28     18.66 o 
   5  16   0       33.41       15.66     13.90 o 
   1  17   0       95.03      101.26     16.43 o 
   2  17   0      242.05      237.71     20.85 o 
   3  17   0        4.99       -5.96     11.71 o 
   4  17   0        9.55       -0.21     12.64 o 
   5  17   0      137.68      176.13     20.79 o 
   0  18   0        0.36        7.99     18.24 o 
   1  18   0       20.42       21.68     13.76 o 
   2  18   0       13.27        9.62      7.91 o 
   3  18   0        0.92        4.27     12.98 o 
   4  18   0       16.85       30.75     14.68 o 
   1  19   0        5.26        0.45     12.96 o 
   2  19   0       23.00        9.10      8.11 o 
   3  19   0        5.93        5.20     13.25 o 
   4  19   0        0.42        1.56     13.75 o 
   0  20   0       22.31       32.31     21.19 o 
   1  20   0        6.21       -8.64     12.92 o 
   2  20   0      187.76      196.28     21.49 o 
   3  20   0       24.02       12.65     14.42 o 
   1  21   0       83.51       91.27     18.26 o 
   2  21   0       94.40       81.72     18.12 o 
   0  22   0        0.07       -1.22     20.41 o 
   1  22   0       18.00       36.40     16.67 o 
  -6   1   1       73.25       93.36     21.37 o 
  -5   1   1       14.62        2.52     14.50 o 
  -4   1   1      244.01      313.60     15.74 o 
  -3   1   1     1572.56     1598.97     36.77 o 
  -2   1   1     1730.61     1590.38     51.99 o 
  -1   1   1      954.77      880.48     20.32 o 
   0   1   1      159.00      145.16      5.24 o 
   1   1   1     4529.39     4208.70    111.21 o 
   2   1   1        8.67       17.95      4.59 o 
   3   1   1       14.73       13.39      5.46 o 
   4   1   1      309.10      313.40     13.13 o 
   5   1   1      119.30      121.87     16.45 o 
   6   1   1       54.15       41.77     18.15 o 
   7   1   1      423.20      456.12     28.83 o 
   8   1   1        3.10       -1.31     14.70 o 
  -6   2   1       54.35       70.96     18.41 o 
  -5   2   1       26.37       49.23     10.98 o 
  -4   2   1       10.43       12.74      6.82 o 
  -3   2   1     1597.10     1246.52    347.28 o 
  -2   2   1     5377.17     4887.42     95.51 o 
  -1   2   1       93.90       75.38      4.95 o 
   0   2   1     7492.24     6966.03    117.84 o 
   1   2   1     1361.47     1308.94     20.35 o 
   2   2   1      875.71      859.01     13.81 o 
   3   2   1      199.71      213.44     10.70 o 
   4   2   1      114.81      136.63     10.25 o 
   5   2   1      867.63      905.19     42.16 o 
   6   2   1      153.33      159.69     19.28 o 
   7   2   1       98.42      110.38     18.99 o 
   8   2   1       16.70       21.61     15.77 o 
  -6   3   1       81.98       77.41     13.32 o 
  -5   3   1       33.02       55.96     12.64 o 
  -4   3   1      168.16      162.77     11.58 o 
  -3   3   1      665.71      693.00     15.52 o 
  -2   3   1       18.16       13.15      3.88 o 
  -1   3   1        6.23        8.35      2.42 o 
   0   3   1      703.82      651.74     11.88 o 
   1   3   1     7440.84     5789.48   1052.46 o 
   2   3   1     4261.46     4171.89     94.81 o 
   3   3   1      854.25      887.41     17.07 o 
   4   3   1       10.47       18.45      6.78 o 
   5   3   1       49.29       48.36      9.11 o 
   6   3   1      355.21      355.38     19.70 o 
   7   3   1       11.23        6.89     14.28 o 
   8   3   1       43.32       49.50     25.53 o 
  -6   4   1       30.32       33.28     11.36 o 
  -5   4   1      116.18      107.03     12.59 o 
  -4   4   1       31.88       24.33      7.29 o 
  -3   4   1        1.55       -2.70      5.51 o 
  -2   4   1      128.60      148.83      6.35 o 
  -1   4   1        8.33        5.73      3.15 o 
   0   4   1       28.89       26.29      5.50 o 
   1   4   1    14306.02    13891.32    114.71 o 
   2   4   1        1.08       -1.45      4.08 o 
   3   4   1      293.89      131.19    105.35 o 
   4   4   1        4.29        1.91      5.82 o 
   5   4   1      192.98      192.73     13.36 o 
   6   4   1       45.77       47.49      9.93 o 
   7   4   1       18.23       20.33     14.18 o 
  -7   5   1      379.17      368.51     32.22 o 
  -6   5   1      163.52      181.43     23.71 o 
  -5   5   1       75.48       79.77     11.82 o 
  -4   5   1       77.63       87.69      8.79 o 
  -3   5   1      138.42      138.62      9.12 o 
  -2   5   1       98.54       95.68      7.28 o 
  -1   5   1      212.40      210.89     12.98 o 
   0   5   1      102.19       94.21      7.84 o 
   1   5   1    11358.79    11072.10    105.09 o 
   2   5   1      568.53      582.77     17.28 o 
   3   5   1      902.21      931.62     33.15 o 
   4   5   1      266.22      186.06     51.50 o 
   5   5   1      456.27      250.55    179.68 o 
   6   5   1      111.49      133.75     12.80 o 
   7   5   1        1.92        5.04     13.90 o 
  -7   6   1       81.58      121.94     23.28 o 
  -6   6   1        1.86        2.43     13.55 o 
  -5   6   1      170.54      174.15     14.68 o 
  -4   6   1        0.16       -2.15      6.44 o 
  -3   6   1      182.44      230.97     10.95 o 
  -2   6   1       81.92       88.84     10.48 o 
  -1   6   1       21.71       16.33      7.25 o 
   0   6   1      771.03      691.28     14.28 o 
   1   6   1      394.60      379.68     11.33 o 
   2   6   1      746.15      772.64     36.56 o 
   3   6   1        5.61        2.36      6.24 o 
   4   6   1        0.14       -2.13      7.03 o 
   5   6   1       97.17      109.97     21.96 o 
   6   6   1        6.18        1.54      3.42 o 
   7   6   1        2.44       -0.05      9.48 o 
  -7   7   1      293.00      321.26     32.22 o 
  -6   7   1        8.08       13.64     15.37 o 
  -5   7   1        6.29        7.04      8.21 o 
  -4   7   1       28.05       39.62      8.19 o 
  -3   7   1      130.04      135.03      9.53 o 
  -2   7   1     2007.58     2103.33     96.88 o 
  -1   7   1       21.62       31.26      7.97 o 
   0   7   1      279.02      249.20     10.19 o 
   1   7   1      921.72      955.40     24.39 o 
   2   7   1     1275.91     1313.19     19.78 o 
   3   7   1       93.59       98.24     18.59 o 
   4   7   1      205.65      129.66     98.49 o 
   5   7   1      120.11       55.80     62.92 o 
   6   7   1       10.97       -0.69      8.88 o 
   7   7   1       68.34       -0.61      5.65 o 
  -7   8   1        0.75       -4.52     14.94 o 
  -6   8   1       10.77       16.50     15.81 o 
  -5   8   1      684.97      659.98     55.84 o 
  -4   8   1        0.12        6.27      7.46 o 
  -3   8   1       91.46       90.41      8.83 o 
  -2   8   1      372.99      382.92     14.72 o 
  -1   8   1      125.55      118.31     11.27 o 
   0   8   1      244.45      242.99     12.46 o 
   1   8   1     2384.66     2466.77     56.37 o 
   2   8   1      431.38      435.48     13.76 o 
   3   8   1       19.72       28.14      8.79 o 
   4   8   1       55.77       25.79     39.21 o 
   5   8   1      469.12      470.62     24.71 o 
   6   8   1        1.36       18.47     10.66 o 
   7   8   1      153.15      190.38     24.06 o 
  -7   9   1       32.03       33.78     18.67 o 
  -6   9   1      320.73      321.17     31.44 o 
  -5   9   1      134.19      139.48     22.49 o 
  -4   9   1      279.74      292.51     14.54 o 
  -3   9   1       18.91       22.95      7.34 o 
  -2   9   1      185.73      194.87     11.13 o 
  -1   9   1       12.52       20.52      8.62 o 
   0   9   1      108.66      121.30      9.09 o 
   1   9   1       26.80       40.21      7.45 o 
   2   9   1      609.63      607.91     13.22 o 
   3   9   1      604.02      604.40     21.47 o 
   4   9   1       67.68       45.28     37.13 o 
   5   9   1       96.97       94.62     13.48 o 
   6   9   1        3.63        2.30     10.07 o 
   7   9   1       11.61       23.02     16.15 o 
  -7  10   1       72.14      116.64     24.84 o 
  -6  10   1      113.94      113.60     22.93 o 
  -5  10   1       40.20       31.79     16.94 o 
  -4  10   1      285.23      299.06     15.07 o 
  -3  10   1      304.03      352.25     14.85 o 
  -2  10   1        0.03       -2.08      6.58 o 
  -1  10   1      208.76      220.10     12.38 o 
   0  10   1      176.43      181.45     11.06 o 
   1  10   1       12.94       16.60      6.44 o 
   2  10   1       20.77       20.32      5.99 o 
   3  10   1      280.01      310.85     14.65 o 
   4  10   1        0.51       -7.64      7.80 o 
   5  10   1       13.58       11.33     10.57 o 
   6  10   1      188.07      220.95     26.66 o 
   7  10   1       11.23       15.98     16.15 o 
  -7  11   1       10.87        0.52     17.37 o 
  -6  11   1       78.83      108.39     23.19 o 
  -5  11   1       21.14       27.88     16.76 o 
  -4  11   1       39.21       39.84     13.78 o 
  -3  11   1      222.11      241.82     25.68 o 
  -2  11   1        0.08       -5.29      9.57 o 
  -1  11   1      449.87      462.02     16.03 o 
   0  11   1      900.61      882.65     18.93 o 
   1  11   1        3.71       11.47      6.85 o 
   2  11   1       34.86       33.70      6.83 o 
   3  11   1        0.91        4.22      6.26 o 
   4  11   1      149.50      156.07     15.61 o 
   5  11   1      104.69      120.00     15.29 o 
   6  11   1       41.92       51.50     18.24 o 
   7  11   1       52.49       60.10     19.80 o 
  -6  12   1        9.00        0.35     16.85 o 
  -5  12   1       72.65       87.55     21.19 o 
  -4  12   1      437.55      399.99     42.30 o 
  -3  12   1       50.22       62.47      9.95 o 
  -2  12   1       34.99       34.93     12.24 o 
  -1  12   1        3.85        1.63      7.87 o 
   0  12   1       79.84       88.19      9.96 o 
   1  12   1      220.10      213.19     12.27 o 
   2  12   1        1.93        1.56      6.28 o 
   3  12   1      179.52      182.96     13.07 o 
   4  12   1      368.54      356.73     17.24 o 
   5  12   1        0.32       -2.07      9.80 o 
   6  12   1       23.31       27.10     17.11 o 
  -6  13   1       10.60       13.29     17.89 o 
  -5  13   1        5.68        9.99     16.24 o 
  -4  13   1      141.89      135.63     18.42 o 
  -3  13   1      847.16      852.02     56.09 o 
  -2  13   1       63.93       55.02     10.99 o 
  -1  13   1      284.03      271.27     15.21 o 
   0  13   1      180.08      185.83     13.04 o 
   1  13   1      162.36      159.34     11.59 o 
   2  13   1       89.22       92.41     11.57 o 
   3  13   1      211.82      202.71     14.82 o 
   4  13   1        9.35       11.15      9.10 o 
   5  13   1      319.93      322.48     30.75 o 
   6  13   1       73.02       82.77     21.71 o 
  -6  14   1        6.93       12.07     18.76 o 
  -5  14   1        0.31       11.03     17.28 o 
  -4  14   1        4.09        2.51     12.25 o 
  -3  14   1      409.59      396.84     23.58 o 
  -2  14   1       74.06       71.87     11.96 o 
  -1  14   1       58.74       50.23     10.59 o 
   0  14   1      384.36      381.99     16.51 o 
   1  14   1       40.11       41.01      9.30 o 
   2  14   1      239.86      234.21     15.74 o 
   3  14   1       64.27       54.57     10.80 o 
   4  14   1       56.42       44.25     10.79 o 
   5  14   1        1.32       -0.89     11.40 o 
   6  14   1      103.50      119.16     24.23 o 
  -6  15   1        4.48        4.69     18.93 o 
  -5  15   1       55.95       66.35     22.15 o 
  -4  15   1        4.59       -1.64     13.44 o 
  -3  15   1      114.34      104.67     13.83 o 
  -2  15   1       65.48       60.96     11.92 o 
  -1  15   1       40.64       47.32     11.07 o 
   0  15   1       99.30      112.20     12.18 o 
   1  15   1      994.30      907.88     29.56 o 
   2  15   1       33.21       19.70     10.30 o 
   3  15   1       44.00       62.24     11.19 o 
   4  15   1       27.48       17.85     10.09 o 
   5  15   1       62.72       80.85     15.50 o 
   6  15   1        4.80       -0.69     16.50 o 
  -5  16   1       20.21       30.05     20.32 o 
  -4  16   1       48.09       45.50     20.67 o 
  -3  16   1      345.12      338.02     19.50 o 
  -2  16   1       19.28       22.95     10.87 o 
  -1  16   1        5.30        9.89     10.12 o 
   0  16   1       12.28        3.35      9.65 o 
   1  16   1       54.60       63.24     14.94 o 
   2  16   1      226.83      223.86     16.23 o 
   3  16   1      227.22      207.92     30.93 o 
   4  16   1        7.44        9.19     10.01 o 
   5  16   1       95.77      108.05     17.16 o 
  -5  17   1       26.73       26.23     15.04 o 
  -4  17   1       55.25       69.77     16.70 o 
  -3  17   1      125.81      128.03     15.26 o 
  -2  17   1        1.53       -0.89     11.76 o 
  -1  17   1       28.14       25.30     10.96 o 
   0  17   1       83.06       85.46     16.11 o 
   1  17   1       53.74       44.20     14.18 o 
   2  17   1       18.68       26.71     10.93 o 
   3  17   1      318.11      313.79     18.55 o 
   4  17   1        5.40       -1.45     12.09 o 
   5  17   1       18.18       14.74     13.81 o 
  -4  18   1      104.91      106.66     20.67 o 
  -3  18   1       53.08       50.21     13.33 o 
  -2  18   1       63.78       72.67     13.62 o 
  -1  18   1      286.22      278.89     22.53 o 
   0  18   1        2.25        2.00     12.50 o 
   1  18   1        4.75        7.79     12.77 o 
   2  18   1       11.68       -1.83     10.26 o 
   3  18   1       16.48       14.35     12.03 o 
   4  18   1       34.17       35.76     14.73 o 
  -4  19   1        6.84        7.84     14.71 o 
  -3  19   1       86.90       86.18     17.79 o 
  -2  19   1        0.90      -10.67     12.56 o 
  -1  19   1        6.32        8.16     13.63 o 
   0  19   1        7.86       -5.87     12.67 o 
   1  19   1      116.94      104.48     17.40 o 
   2  19   1      168.04      166.40     16.37 o 
   3  19   1      205.91      228.05     21.65 o 
   4  19   1       17.15       30.42     14.90 o 
  -3  20   1       94.67      101.89     19.41 o 
  -2  20   1       12.23       13.91     14.77 o 
  -1  20   1      194.41      230.30     22.37 o 
   0  20   1        8.88        6.04     14.00 o 
   1  20   1        1.42        1.29     13.37 o 
   2  20   1       16.15       11.54     11.43 o 
   3  20   1       33.47       35.33     18.24 o 
  -2  21   1      211.59      236.46     23.91 o 
  -1  21   1        5.68        5.23     14.37 o 
   0  21   1        0.65      -13.15     13.15 o 
   1  21   1        0.03       -1.85     13.69 o 
   2  21   1        5.51        5.09     11.78 o 
   0  22   1       20.30       12.52     15.62 o 
  -5   0   2      237.41      217.47     26.14 o 
  -4   0   2      248.64      218.08     24.14 o 
  -3   0   2      179.00      218.17     21.10 o 
  -2   0   2      237.52      245.79     17.72 o 
  -1   0   2     2493.21     2460.91     40.21 o 
   0   0   2       71.95       80.77     10.25 o 
   1   0   2        5.34        5.21      9.12 o 
   2   0   2     2270.29     2201.92     46.46 o 
   3   0   2      996.23      884.48     35.52 o 
   4   0   2     1367.58     1375.02     47.77 o 
   5   0   2        0.00        3.82     15.89 o 
   6   0   2      196.74      181.00     30.14 o 
   7   0   2       92.23      113.69     28.83 o 
   8   0   2       23.65       14.85     23.88 o 
  -5   1   2      460.42      432.15     23.59 o 
  -4   1   2        1.05       -1.74      6.90 o 
  -3   1   2       50.57       67.91      8.18 o 
  -2   1   2     2685.99     2529.00     86.74 o 
  -1   1   2      662.75      620.91     11.36 o 
   0   1   2       79.93       82.74      5.66 o 
   1   1   2      718.28      730.20     21.67 o 
   2   1   2       25.68       24.32      4.16 o 
   3   1   2      309.18      296.19     10.35 o 
   4   1   2      118.40      125.08     10.87 o 
   5   1   2        2.51        2.73     12.01 o 
   6   1   2        0.00       -4.55     13.60 o 
   7   1   2      144.26      151.57     20.94 o 
   8   1   2       34.93       43.32     18.14 o 
  -5   2   2      107.18      119.86     12.44 o 
  -4   2   2        0.67       -0.74      7.10 o 
  -3   2   2      328.85      171.36    113.92 o 
  -2   2   2        1.60        1.83      5.02 o 
  -1   2   2       30.25       19.58      4.69 o 
   0   2   2      130.10      121.37      6.29 o 
   1   2   2     6529.93     6261.45     77.65 o 
   2   2   2      390.50      416.47     14.00 o 
   3   2   2      925.49      941.34     16.40 o 
   4   2   2      117.13      130.21     10.35 o 
   5   2   2        2.57        6.18      7.07 o 
   6   2   2      115.73      105.99     17.45 o 
   7   2   2       60.45       59.98     17.81 o 
   8   2   2       24.80       36.56     17.81 o 
  -6   3   2      306.56      292.00     21.90 o 
  -5   3   2      120.40      125.81     15.36 o 
  -4   3   2       47.48       63.16      9.34 o 
  -3   3   2      111.05      135.88      9.89 o 
  -2   3   2      246.41      247.67     10.25 o 
  -1   3   2      151.02      140.18      5.41 o 
   0   3   2      124.70      115.06      6.19 o 
   1   3   2      334.43      365.26      7.98 o 
   2   3   2     2387.70     2410.49     44.49 o 
   3   3   2      238.55      246.07     11.28 o 
   4   3   2       59.25       57.40      8.29 o 
   5   3   2      373.63      375.49     17.45 o 
   6   3   2      262.67      251.36     21.94 o 
   7   3   2      272.06      288.12     26.19 o 
   8   3   2        0.00       -9.02     14.51 o 
  -6   4   2        0.73       -6.70     11.69 o 
  -5   4   2       60.96       89.19     15.19 o 
  -4   4   2      549.61      562.92     19.52 o 
  -3   4   2      357.81      419.01     13.76 o 
  -2   4   2        1.25        1.67      5.27 o 
  -1   4   2      913.48      866.48     24.68 o 
   0   4   2     3820.37     3515.05     66.21 o 
   1   4   2      895.46      718.07    183.87 o 
   2   4   2      436.94      419.80      9.62 o 
   3   4   2        8.98        3.89      5.53 o 
   4   4   2       33.92       41.91      8.30 o 
   5   4   2       74.25       80.71     10.17 o 
   6   4   2      281.77      275.10     23.30 o 
   7   4   2        0.17       -8.17     15.98 o 
   8   4   2      287.49      347.93     30.34 o 
  -7   5   2      142.01      165.36     26.06 o 
  -6   5   2      439.78      494.80     26.26 o 
  -5   5   2      200.76      205.38     18.71 o 
  -4   5   2      405.02      382.45     32.61 o 
  -3   5   2       73.19       95.07      8.68 o 
  -2   5   2     1832.27     1767.57     28.99 o 
  -1   5   2     1337.20     1329.41     43.44 o 
   0   5   2     1879.85     1786.90     36.90 o 
   1   5   2       37.26       53.10      5.32 o 
   2   5   2      905.62      958.05     13.88 o 
   3   5   2        0.32       -5.66      5.66 o 
   4   5   2        1.22       -0.18      6.84 o 
   5   5   2       16.87       24.19      8.60 o 
   6   5   2      127.51      129.37     19.50 o 
   7   5   2       33.69       57.12     16.74 o 
  -7   6   2       42.26       32.48     18.93 o 
  -6   6   2       62.16       48.60     14.89 o 
  -5   6   2       40.16       38.04     18.98 o 
  -4   6   2      164.16      199.54     11.02 o 
  -3   6   2        1.00        0.08      5.73 o 
  -2   6   2     1057.30     1015.42     23.27 o 
  -1   6   2      218.44      211.85     10.08 o 
   0   6   2      418.49      441.93     15.18 o 
   1   6   2     2494.45     2560.37     55.01 o 
   2   6   2      604.09      576.41     21.25 o 
   3   6   2      492.48      498.94     15.69 o 
   4   6   2     1007.57     1086.72     23.24 o 
   5   6   2      462.13      468.58     18.58 o 
   6   6   2      169.45      169.74     14.04 o 
   7   6   2       23.40       19.24     14.98 o 
  -7   7   2        2.10      -13.81     13.81 o 
  -6   7   2       30.07       35.50     14.08 o 
  -5   7   2      368.17      351.26     22.90 o 
  -4   7   2      224.75      226.87     18.57 o 
  -3   7   2       95.76      116.74     13.32 o 
  -2   7   2      665.30      706.76     29.03 o 
  -1   7   2       65.52       57.10      9.51 o 
   0   7   2      625.47      617.44     17.95 o 
   1   7   2      376.30      366.45     11.00 o 
   2   7   2      861.44      903.21     15.54 o 
   3   7   2      147.57      104.97     32.06 o 
   4   7   2      231.51      222.59     13.70 o 
   5   7   2      229.28      199.73     15.02 o 
   6   7   2       66.83       66.81     11.32 o 
   7   7   2        8.69       10.60     19.89 o 
  -7   8   2       88.78      101.01     23.97 o 
  -6   8   2       10.63        3.96     12.52 o 
  -5   8   2        3.17        0.37     11.56 o 
  -4   8   2       95.40      112.13     15.85 o 
  -3   8   2      405.56      426.20     26.09 o 
  -2   8   2     1284.20     1388.23     84.00 o 
  -1   8   2      411.61      373.64     17.11 o 
   0   8   2       64.68       51.84      7.61 o 
   1   8   2      219.14      240.17     10.21 o 
   2   8   2     2300.63     2232.74     26.41 o 
   3   8   2      339.01      363.43     12.64 o 
   4   8   2      239.85      149.54     81.72 o 
   5   8   2      348.80      332.30     17.64 o 
   6   8   2        0.34        1.03     10.94 o 
   7   8   2       38.13       50.46     22.41 o 
  -7   9   2      330.15      374.15     36.30 o 
  -6   9   2      114.27       81.87     22.80 o 
  -5   9   2       33.60       42.08     14.46 o 
  -4   9   2      240.97      224.95     19.85 o 
  -3   9   2       49.46       50.42      6.95 o 
  -2   9   2      458.92      471.01     20.33 o 
  -1   9   2       11.42       16.22      8.62 o 
   0   9   2      356.17      410.76     14.08 o 
   1   9   2      384.74      437.38     12.69 o 
   2   9   2     3736.95     3799.36    107.71 o 
   3   9   2        9.64       10.46      7.44 o 
   4   9   2       65.94       73.25      9.85 o 
   5   9   2       19.04        7.38     13.24 o 
   6   9   2       30.84       33.45     11.92 o 
  -7  10   2        5.25        6.95     18.50 o 
  -6  10   2       57.49       43.01     15.70 o 
  -5  10   2       19.29       19.57     13.18 o 
  -4  10   2      279.97      278.56     29.92 o 
  -3  10   2      372.04      346.05     20.98 o 
  -2  10   2        5.23       -0.65     10.47 o 
  -1  10   2       90.01       93.49     12.12 o 
   0  10   2        7.16        3.10      6.88 o 
   1  10   2      258.57      282.23     11.52 o 
   2  10   2      523.72      550.24     22.40 o 
   3  10   2        8.65        6.32      7.58 o 
   4  10   2       43.61       64.47      9.92 o 
   5  10   2      306.36      309.90     20.44 o 
   6  10   2      184.35       58.20    100.53 o 
  -7  11   2       28.98       28.75     20.58 o 
  -6  11   2        8.60       -3.50     12.90 o 
  -5  11   2       15.63       12.79     13.31 o 
  -4  11   2        3.43      -11.29     11.29 o 
  -3  11   2      131.13      124.62     17.54 o 
  -2  11   2       92.63      115.92     14.89 o 
  -1  11   2      596.85      566.07     21.95 o 
   0  11   2       76.43       81.58      9.74 o 
   1  11   2       33.67       30.62      8.11 o 
   2  11   2      166.26      169.71     10.35 o 
   3  11   2      187.37      191.71     11.66 o 
   4  11   2      131.01      160.86     12.78 o 
   5  11   2       59.60       53.62     12.94 o 
   6  11   2        2.94       -1.65     10.73 o 
  -6  12   2       99.65       85.96     18.43 o 
  -5  12   2        6.84        1.84     12.88 o 
  -4  12   2       57.90       57.25     15.10 o 
  -3  12   2      182.19      185.17     18.18 o 
  -2  12   2        5.64       11.75     13.24 o 
  -1  12   2      217.15      213.64     14.28 o 
   0  12   2       75.84       65.29      9.86 o 
   1  12   2      282.01      274.23     14.22 o 
   2  12   2        5.84        9.91      7.22 o 
   3  12   2        2.83        2.70      7.24 o 
   4  12   2      639.93      677.00     21.08 o 
   5  12   2       69.63       68.49     14.12 o 
   6  12   2       46.61       28.55     20.28 o 
  -6  13   2        6.13        2.43     18.33 o 
  -5  13   2       46.91       45.64     15.80 o 
  -4  13   2       11.59       12.12     13.88 o 
  -3  13   2       92.88      115.90     16.81 o 
  -2  13   2        0.59        0.72     11.74 o 
  -1  13   2        0.01       -3.18      8.63 o 
   0  13   2        5.08        7.86      8.72 o 
   1  13   2      274.34      287.60     14.88 o 
   2  13   2       76.06       77.99      9.49 o 
   3  13   2       72.35       67.49     11.12 o 
   4  13   2       13.39       15.15      9.19 o 
   5  13   2        0.41       -2.48     10.93 o 
   6  13   2       15.07       47.42     18.59 o 
  -6  14   2      111.62      134.18     27.62 o 
  -5  14   2      138.12      169.04     21.52 o 
  -4  14   2      287.58      284.20     23.54 o 
  -3  14   2      274.75      269.80     21.71 o 
  -2  14   2       31.71       28.53     13.00 o 
  -1  14   2       21.60       21.54      9.86 o 
   0  14   2       19.59       12.25      9.34 o 
   1  14   2       27.94       20.36      9.32 o 
   2  14   2        3.01       12.58      9.74 o 
   3  14   2      170.90      189.39     14.56 o 
   4  14   2        8.39       11.24      9.53 o 
   5  14   2       19.27       14.65     14.76 o 
   6  14   2       42.27       65.05     19.89 o 
  -5  15   2       73.58       88.08     24.67 o 
  -4  15   2        6.52        8.36     13.68 o 
  -3  15   2       29.85       46.65     14.54 o 
  -2  15   2      116.14      131.08     14.43 o 
  -1  15   2        3.20       -4.21      9.53 o 
   0  15   2       40.21       36.09     10.67 o 
   1  15   2       32.24       32.29     10.15 o 
   2  15   2       27.69       25.19     10.16 o 
   3  15   2      164.64      147.34     14.00 o 
   4  15   2       61.45       77.19     12.12 o 
   5  15   2        0.89        4.24     11.49 o 
  -5  16   2        0.17        8.52     15.77 o 
  -4  16   2       10.29       11.15     14.66 o 
  -3  16   2       83.18       72.28     13.53 o 
  -2  16   2      114.62      106.57     13.93 o 
  -1  16   2        0.88        0.65      9.99 o 
   0  16   2       30.24       23.44     10.39 o 
   1  16   2       12.26        6.64     11.70 o 
   2  16   2       15.13       18.03     10.42 o 
   3  16   2       70.27       55.63     11.88 o 
   4  16   2      100.45      120.50     14.18 o 
   5  16   2        0.11       -2.43     15.37 o 
  -5  17   2        0.23       -2.75     15.50 o 
  -4  17   2       12.83       -3.56     14.09 o 
  -3  17   2      392.08      384.41     21.43 o 
  -2  17   2      342.53      329.29     19.83 o 
  -1  17   2      210.28      217.46     16.50 o 
   0  17   2        3.79        4.78     12.27 o 
   1  17   2        9.58        8.48     12.28 o 
   2  17   2      192.17      211.51     16.65 o 
   3  17   2        3.38       16.65     10.75 o 
   4  17   2        4.12       -4.70      9.93 o 
   5  17   2        4.59       -3.21     17.11 o 
  -4  18   2       41.89       44.85     14.34 o 
  -3  18   2       31.29       16.32     12.68 o 
  -2  18   2      211.44      232.82     18.26 o 
  -1  18   2       21.41       21.92     11.50 o 
   0  18   2        3.12       -4.80     12.40 o 
   1  18   2      290.22      267.00     22.35 o 
   2  18   2      164.36      165.92     16.29 o 
   3  18   2        0.02        4.17     10.36 o 
   4  18   2        2.29        9.61     10.92 o 
  -4  19   2       53.21       46.16     15.08 o 
  -3  19   2       14.97       15.90     12.87 o 
  -2  19   2       22.07       11.90     11.94 o 
  -1  19   2        7.81       -5.22     12.89 o 
   0  19   2        7.91       -0.76     12.87 o 
   1  19   2       42.52       42.28     15.26 o 
   2  19   2        9.66       -7.51     10.38 o 
   3  19   2        7.44        0.36     10.51 o 
  -3  20   2       26.29       28.32     13.94 o 
  -2  20   2       20.53       18.70     15.32 o 
  -1  20   2        1.33       -7.11     13.13 o 
   0  20   2       23.21       22.94     14.78 o 
   1  20   2      215.26      201.36     21.52 o 
   2  20   2      163.89      148.28     16.53 o 
   3  20   2        0.60       -5.88     10.61 o 
  -2  21   2      297.07      303.17     25.90 o 
  -1  21   2       13.10       22.56     15.59 o 
   0  21   2       31.82       23.32     15.25 o 
   1  21   2       10.09        3.23     11.87 o 
   2  21   2       55.25       70.81     14.58 o 
  -6   1   3     1059.84      932.83     34.76 o 
  -5   1   3      129.38      106.70     16.42 o 
  -4   1   3      729.67      675.66     25.43 o 
  -3   1   3      339.32      370.45     30.71 o 
  -2   1   3        5.07       11.51      6.43 o 
  -1   1   3      456.41      491.18      9.62 o 
   0   1   3      277.37      279.79     11.86 o 
   1   1   3      216.40      178.36     12.98 o 
   2   1   3        0.45       -3.94      8.20 o 
   3   1   3        8.74       20.35      9.88 o 
   4   1   3      106.83       95.61     15.11 o 
   5   1   3        6.90        7.88     12.73 o 
   6   1   3      196.51      203.03     22.18 o 
   7   1   3      345.61      354.00     30.35 o 
  -6   2   3        0.39       -4.70     11.92 o 
  -5   2   3      429.09      389.46     23.67 o 
  -4   2   3       64.64       75.81     10.43 o 
  -3   2   3      123.80      154.95     10.89 o 
  -2   2   3     1777.06     1753.08     76.05 o 
  -1   2   3       63.99       73.02      5.91 o 
   0   2   3     1782.61     1757.95     19.64 o 
   1   2   3       16.61        8.29      4.55 o 
   2   2   3      188.47      184.18      8.73 o 
   3   2   3       15.64       18.61      4.91 o 
   4   2   3      272.07      277.80     12.19 o 
   5   2   3        3.74        8.90     13.57 o 
   6   2   3      418.44      397.72     28.01 o 
   7   2   3       16.07        8.55     16.23 o 
  -6   3   3      423.43      385.62     38.47 o 
  -5   3   3      365.19      214.69     76.87 o 
  -4   3   3      961.32      905.81     42.65 o 
  -3   3   3      311.66      295.37     13.54 o 
  -2   3   3      579.02      698.04     26.28 o 
  -1   3   3     1052.73      877.52    224.48 o 
   0   3   3      227.65      257.46      9.06 o 
   1   3   3     1011.19      984.91     24.94 o 
   2   3   3       80.77       88.07      8.05 o 
   3   3   3       38.70       31.67      8.65 o 
   4   3   3       30.80       44.43      7.47 o 
   5   3   3      233.88      237.19     21.92 o 
   6   3   3      163.02      187.47     21.01 o 
   7   3   3        1.30       -6.35     13.66 o 
  -7   4   3       21.38       30.48     24.93 o 
  -6   4   3      117.20      127.82     18.65 o 
  -5   4   3      223.85      216.55     17.80 o 
  -4   4   3       10.40        6.48      8.09 o 
  -3   4   3      130.45      129.21     10.38 o 
  -2   4   3      250.48      260.83     11.94 o 
  -1   4   3      510.71      513.19     13.39 o 
   0   4   3      109.71      104.55      6.89 o 
   1   4   3      282.91      315.82     10.64 o 
   2   4   3      776.39      884.06     12.79 o 
   3   4   3      728.57      764.36     17.07 o 
   4   4   3        4.06        4.08      6.42 o 
   5   4   3      469.36      462.05     31.66 o 
   6   4   3      141.14      128.79     19.87 o 
   7   4   3        5.96        3.10     14.43 o 
  -7   5   3        9.31       14.76     21.89 o 
  -6   5   3      243.61      246.38     22.82 o 
  -5   5   3        0.48        5.27      9.33 o 
  -4   5   3        0.09       -4.10      7.96 o 
  -3   5   3        0.10        5.55      6.87 o 
  -2   5   3      195.08      192.14     11.03 o 
  -1   5   3      114.26      133.73     10.02 o 
   0   5   3        5.90        9.27      5.25 o 
   1   5   3       39.09       33.94     10.41 o 
   2   5   3     1949.78     2057.47     32.22 o 
   3   5   3       49.43       50.32      5.54 o 
   4   5   3      125.16      140.04     10.99 o 
   5   5   3       98.49       89.63     17.07 o 
   6   5   3      123.00      106.82     18.16 o 
   7   5   3       66.86       80.59     19.35 o 
  -7   6   3        0.78      -12.41     12.41 o 
  -6   6   3       57.82       51.48     15.30 o 
  -5   6   3       13.96       13.66     12.39 o 
  -4   6   3      339.24      350.53     15.93 o 
  -3   6   3       20.17       19.89      7.52 o 
  -2   6   3      934.45      925.50     18.00 o 
  -1   6   3      100.00      115.22      9.06 o 
   0   6   3      501.97      513.35     12.68 o 
   1   6   3       13.67        5.75      4.69 o 
   2   6   3     1169.26     1123.89     15.86 o 
   3   6   3       31.33       36.48      5.95 o 
   4   6   3        9.92        8.89      7.78 o 
   5   6   3       14.01        6.84      8.05 o 
   6   6   3      331.86      338.23     26.97 o 
   7   6   3       15.61       31.11     16.22 o 
  -7   7   3       23.40       27.15     17.15 o 
  -6   7   3       19.87       21.18     14.13 o 
  -5   7   3       12.32        9.38     12.37 o 
  -4   7   3      394.94      410.83     16.43 o 
  -3   7   3      151.71      173.35     11.49 o 
  -2   7   3      539.49      562.90     14.55 o 
  -1   7   3       45.66       59.25      7.51 o 
   0   7   3      120.27      127.79      9.69 o 
   1   7   3        1.26        2.69      4.82 o 
   2   7   3     1043.57     1027.56     19.48 o 
   3   7   3       10.93        9.13      5.79 o 
   4   7   3      158.97      166.13     15.46 o 
   5   7   3       11.71       15.62      8.66 o 
   6   7   3       11.43       16.36     14.63 o 
   7   7   3       88.05       82.60     19.04 o 
  -7   8   3       46.11       52.35     17.44 o 
  -6   8   3        0.01        0.15     16.37 o 
  -5   8   3      124.80      119.84     18.01 o 
  -4   8   3       13.97        1.84     11.61 o 
  -3   8   3       74.84       85.96     10.50 o 
  -2   8   3        2.48        4.91      5.87 o 
  -1   8   3        0.35        0.35      8.27 o 
   0   8   3      554.02      553.52     19.44 o 
   1   8   3      490.60      442.43     11.54 o 
   2   8   3     1028.46     1055.80     17.77 o 
   3   8   3      781.37      741.72     16.07 o 
   4   8   3       31.13       36.99      9.44 o 
   5   8   3      298.50      315.42     17.31 o 
   6   8   3       92.76       73.85     18.00 o 
   7   8   3       18.52       15.31     15.99 o 
  -7   9   3       95.24      128.65     21.01 o 
  -6   9   3       52.45       67.74     17.07 o 
  -5   9   3      295.35      345.02     48.20 o 
  -4   9   3       24.36       23.01     13.18 o 
  -3   9   3      344.22      334.78     34.57 o 
  -2   9   3      762.20      746.36     15.10 o 
  -1   9   3      133.23      149.03     14.11 o 
   0   9   3      185.43      172.56     15.85 o 
   1   9   3      718.12      702.77     15.73 o 
   2   9   3      175.83      194.25      9.88 o 
   3   9   3      274.29      195.75     56.66 o 
   4   9   3      146.20      169.31     14.38 o 
   5   9   3      136.31      160.90     14.57 o 
   6   9   3      126.32      114.54     19.59 o 
   7   9   3       10.38        6.86     21.28 o 
  -7  10   3       90.16       96.77     20.27 o 
  -6  10   3       67.77       68.76     17.72 o 
  -5  10   3       88.06       67.12     26.36 o 
  -4  10   3       85.82       69.61     15.42 o 
  -3  10   3      101.83      103.95     15.81 o 
  -2  10   3        1.09       -7.42     10.26 o 
  -1  10   3      136.23      145.89     14.73 o 
   0  10   3      247.81      243.89     13.64 o 
   1  10   3       26.28       23.64      7.23 o 
   2  10   3      844.95      801.34     33.50 o 
   3  10   3      695.52      675.63     17.18 o 
   4  10   3       31.39        9.99     11.34 o 
   5  10   3      351.90      374.45     18.96 o 
   6  10   3        3.65      -16.24     18.15 o 
  -6  11   3      175.03      175.35     25.53 o 
  -5  11   3        2.04       -6.66     12.75 o 
  -4  11   3        3.40       -4.59     12.39 o 
  -3  11   3       63.32       58.89     14.34 o 
  -2  11   3        1.13        1.09     15.16 o 
  -1  11   3      615.38      615.00     24.14 o 
   0  11   3      157.48      159.83     12.23 o 
   1  11   3       25.53       14.85      7.53 o 
   2  11   3      423.01      441.91     14.85 o 
   3  11   3       23.82       25.68      7.88 o 
   4  11   3      311.80      245.44     18.93 o 
   5  11   3       13.56       17.27     10.90 o 
   6  11   3        3.44       11.38     19.37 o 
  -6  12   3      121.51      129.30     35.83 o 
  -5  12   3       32.36       18.91     14.76 o 
  -4  12   3       82.86       90.06     16.77 o 
  -3  12   3        1.04       -1.05     12.57 o 
  -2  12   3      108.52      126.14     16.66 o 
  -1  12   3      158.44      175.04     17.02 o 
   0  12   3        2.76        1.58      8.54 o 
   1  12   3       34.00       29.85      8.26 o 
   2  12   3       17.99       18.36      7.89 o 
   3  12   3      932.35      983.33     32.61 o 
   4  12   3        0.11       -1.13     11.12 o 
   5  12   3       12.02        6.73      7.48 o 
   6  12   3        1.28       -9.38     17.89 o 
  -6  13   3       46.89       59.96     18.88 o 
  -5  13   3       68.25       53.64     17.17 o 
  -4  13   3       85.57       72.28     16.53 o 
  -3  13   3       32.12       40.52     14.65 o 
  -2  13   3      263.73      263.58     21.52 o 
  -1  13   3        8.03       -1.24     11.58 o 
   0  13   3       23.96       23.28      9.71 o 
   1  13   3        6.92       -1.59      7.73 o 
   2  13   3       87.12       78.71     10.00 o 
   3  13   3     1217.78     1171.00     37.86 o 
   4  13   3       18.02       15.78     11.50 o 
   5  13   3        0.08        1.53     10.97 o 
   6  13   3        0.00       11.38     21.97 o 
  -5  14   3       93.60       83.37     18.89 o 
  -4  14   3       21.47       25.32     15.08 o 
  -3  14   3      440.18      423.69     26.22 o 
  -2  14   3      100.18      102.25     16.36 o 
  -1  14   3       53.79       41.24     11.28 o 
   0  14   3        4.28        5.93      9.50 o 
   1  14   3        0.06        1.17      8.07 o 
   2  14   3      415.32      402.13     15.91 o 
   3  14   3       24.63       28.27     10.06 o 
   4  14   3        2.59       -1.34     12.07 o 
   5  14   3        5.64        2.00     11.33 o 
  -5  15   3       10.51       15.58     16.03 o 
  -4  15   3        0.18       10.04     14.86 o 
  -3  15   3        0.58      -11.46     12.58 o 
  -2  15   3       37.85       52.71     15.33 o 
  -1  15   3        0.71       -1.35      9.98 o 
   0  15   3      639.88      634.45     21.64 o 
   1  15   3        0.22       -2.85      8.07 o 
   2  15   3      167.51      158.83     14.55 o 
   3  15   3      204.78      198.60     15.20 o 
   4  15   3       18.41       14.10     12.96 o 
   5  15   3        0.00       -2.29     11.73 o 
  -5  16   3       15.58        6.61     16.65 o 
  -4  16   3        0.85       -5.37     14.37 o 
  -3  16   3        0.20        9.76     17.59 o 
  -2  16   3      184.29      198.71     17.04 o 
  -1  16   3      677.68      656.61     25.15 o 
   0  16   3       65.31       69.50     12.46 o 
   1  16   3       32.01       39.34      9.70 o 
   2  16   3       67.45       74.11     12.63 o 
   3  16   3       56.96       45.88     11.34 o 
   4  16   3       33.37       26.07     13.69 o 
   5  16   3        5.04        1.57     12.78 o 
  -4  17   3        0.01       16.74     18.50 o 
  -3  17   3        0.19       -4.10     14.24 o 
  -2  17   3      405.34      407.19     21.61 o 
  -1  17   3      101.69      124.35     14.75 o 
   0  17   3       45.02       42.54     11.63 o 
   1  17   3       33.49       46.22     11.92 o 
   2  17   3       15.44       13.10     10.50 o 
   3  17   3       34.15       32.91     11.54 o 
   4  17   3       98.18      121.42     18.69 o 
  -4  18   3      343.68      383.50     29.57 o 
  -3  18   3       96.59       93.17     15.38 o 
  -2  18   3       56.58       61.55     14.03 o 
  -1  18   3      162.18      165.70     16.35 o 
   0  18   3       93.25      109.93     17.31 o 
   1  18   3        6.90        8.82     11.22 o 
   2  18   3        3.44       -5.08     10.10 o 
   3  18   3       70.28       93.38     13.85 o 
   4  18   3       28.09        5.91     13.91 o 
  -3  19   3       15.95       24.42     13.98 o 
  -2  19   3      214.69      209.44     18.65 o 
  -1  19   3      200.59      227.17     22.35 o 
   0  19   3       12.05       10.52     13.82 o 
   1  19   3       16.23       14.07     11.37 o 
   2  19   3       14.91        9.93     11.10 o 
   3  19   3        0.95       -6.52     10.52 o 
  -2  20   3        2.92        8.63     12.71 o 
  -1  20   3      138.00      127.43     19.59 o 
   0  20   3        0.13        0.65     13.42 o 
   1  20   3       59.29       54.18     13.90 o 
   2  20   3        1.12       -2.26     10.97 o 
  -1  21   3       16.80       38.93     19.50 o 
   0  21   3       23.99       27.11     15.60 o 
   1  21   3        1.66        0.02     11.48 o 
  -7   0   4        0.02      -19.02     19.02 o 
  -6   0   4       60.42       32.74     21.80 o 
  -5   0   4     1550.98     1466.90     57.23 o 
  -4   0   4      296.39      279.40     29.01 o 
  -3   0   4      184.46      180.91     23.02 o 
  -2   0   4      166.41      156.46     13.81 o 
  -1   0   4      425.36      439.89     17.99 o 
   0   0   4      823.67      869.11     32.57 o 
   1   0   4     2120.76     2046.46     51.15 o 
   2   0   4     1075.50     1159.80     42.82 o 
   3   0   4     1276.05     1364.07     50.46 o 
   4   0   4      767.56      769.93     43.51 o 
   5   0   4      103.08      128.19     25.71 o 
   6   0   4      125.59      101.18     25.97 o 
   7   0   4       68.19       81.38     28.40 o 
  -7   1   4        6.37        4.22     15.48 o 
  -6   1   4       41.15       49.96     16.06 o 
  -5   1   4       17.41       12.61     12.79 o 
  -4   1   4       69.86       89.95     15.16 o 
  -3   1   4      216.91      214.01     17.34 o 
  -2   1   4      173.69      192.04     11.19 o 
  -1   1   4     2230.66     2445.46     35.53 o 
   0   1   4      257.51      277.28     13.24 o 
   1   1   4       38.98       38.74      9.89 o 
   2   1   4      154.56      167.17      7.63 o 
   3   1   4      516.99      506.34     24.10 o 
   4   1   4        4.29        2.64     11.60 o 
   5   1   4        1.99       19.30     13.46 o 
   6   1   4       20.91       11.09     14.24 o 
   7   1   4      229.36      222.08     25.08 o 
  -7   2   4        1.06        1.57     14.47 o 
  -6   2   4       11.16        2.00     13.26 o 
  -5   2   4        5.05        1.42     12.64 o 
  -4   2   4       96.32      101.42     15.68 o 
  -3   2   4       22.63       29.36      6.57 o 
  -2   2   4        0.29       -3.56      5.14 o 
  -1   2   4       35.12       46.02      5.94 o 
   0   2   4       52.73       61.92      6.85 o 
   1   2   4        4.43        8.28     10.16 o 
   2   2   4      246.76      235.02     10.06 o 
   3   2   4       79.98       74.53     14.18 o 
   4   2   4       16.88       23.24     12.93 o 
   5   2   4       91.19       87.86     17.36 o 
   6   2   4       77.50       90.28     20.84 o 
   7   2   4        0.81        3.21     14.45 o 
  -7   3   4        8.62       12.68     24.40 o 
  -6   3   4       26.83        9.79     26.92 o 
  -5   3   4       15.68        1.71      5.90 o 
  -4   3   4      354.59      322.18     21.67 o 
  -3   3   4       63.48       49.98     15.03 o 
  -2   3   4      148.80      128.12     15.78 o 
  -1   3   4      500.39      543.45     11.67 o 
   0   3   4       57.74       74.40      7.16 o 
   1   3   4      232.70      240.07     10.38 o 
   2   3   4        4.25        7.34      5.55 o 
   3   3   4       11.64       14.04      5.43 o 
   4   3   4      516.05      477.52     29.27 o 
   5   3   4       64.74       68.54     16.50 o 
   6   3   4        4.44        4.78     15.04 o 
   7   3   4      248.66      253.45     26.52 o 
  -7   4   4       30.06       15.20     22.67 o 
  -6   4   4      116.11      123.59     18.37 o 
  -5   4   4      858.82      816.60     66.09 o 
  -4   4   4       60.79       63.00     11.15 o 
  -3   4   4      506.53      481.44     17.60 o 
  -2   4   4      274.34      254.89      9.85 o 
  -1   4   4        4.54        3.35      3.76 o 
   0   4   4      181.50      193.19      9.65 o 
   1   4   4      253.37      285.23     11.35 o 
   2   4   4      361.42      378.23      8.71 o 
   3   4   4      273.51      317.37     12.85 o 
   4   4   4       65.21       70.13     15.37 o 
   5   4   4      205.20      226.07     29.66 o 
   6   4   4       91.97      105.77     19.61 o 
   7   4   4       49.72       65.48     19.07 o 
  -7   5   4        6.40       -7.73     23.36 o 
  -6   5   4      158.98      180.72     21.08 o 
  -5   5   4       93.14       80.05     12.70 o 
  -4   5   4      528.74      506.39     20.65 o 
  -3   5   4       12.15       17.60      8.38 o 
  -2   5   4      136.96      150.67     11.56 o 
  -1   5   4      109.11       96.15      7.48 o 
   0   5   4        5.70        2.43      5.69 o 
   1   5   4      457.92      454.08     16.50 o 
   2   5   4        6.50       -1.01      4.56 o 
   3   5   4      236.08      267.78     13.25 o 
   4   5   4        6.02        5.34     12.57 o 
   5   5   4       42.24       52.76     22.23 o 
   6   5   4       41.25       23.22     15.60 o 
   7   5   4        3.36       -9.35     14.55 o 
  -7   6   4        0.59        3.87     14.87 o 
  -6   6   4       10.00        4.67     13.42 o 
  -5   6   4      348.86      314.07     30.70 o 
  -4   6   4      277.03      260.23     15.69 o 
  -3   6   4        0.40       -5.99      7.40 o 
  -2   6   4      148.76      135.78     12.07 o 
  -1   6   4      240.80      222.15      9.74 o 
   0   6   4        1.96        3.58      5.99 o 
   1   6   4      272.26      282.41     11.53 o 
   2   6   4      117.58      110.14      8.02 o 
   3   6   4       28.96       29.30      8.22 o 
   4   6   4        2.46       -1.67     13.08 o 
   5   6   4      868.81      829.81     36.32 o 
   6   6   4       33.90       36.80     15.71 o 
   7   6   4        6.29        7.45     15.57 o 
  -7   7   4       27.43       40.97     17.36 o 
  -6   7   4       24.50       17.76     14.81 o 
  -5   7   4      741.13      741.28     43.95 o 
  -4   7   4      218.77      190.70     14.08 o 
  -3   7   4        1.94       -1.06      7.76 o 
  -2   7   4        9.46        6.35      7.43 o 
  -1   7   4       14.79        4.84      5.63 o 
   0   7   4       32.73       29.28      6.90 o 
   1   7   4       28.72       28.54      6.01 o 
   2   7   4       11.03       22.08      6.34 o 
   3   7   4       27.21       29.22      9.02 o 
   4   7   4      194.92      197.15     13.79 o 
   5   7   4       73.42       44.20     17.33 o 
   6   7   4      150.39      163.15     24.49 o 
   7   7   4        4.96       11.34     16.54 o 
  -7   8   4        8.07       16.79     16.48 o 
  -6   8   4        4.71        6.37     14.05 o 
  -5   8   4       72.42       56.71     16.19 o 
  -4   8   4       22.10       17.63     12.99 o 
  -3   8   4       21.12       35.90      8.86 o 
  -2   8   4       56.86       56.62      9.23 o 
  -1   8   4      472.13      519.55     49.32 o 
   0   8   4       13.65       20.41      7.02 o 
   1   8   4      349.14      360.16     11.79 o 
   2   8   4        3.62        0.84      5.63 o 
   3   8   4       24.34       19.09      9.51 o 
   4   8   4        3.30        8.09      8.38 o 
   5   8   4       35.38       20.28     14.96 o 
   6   8   4       28.12       18.88     15.94 o 
  -6   9   4      105.54       88.38     18.71 o 
  -5   9   4        7.31       21.01     14.07 o 
  -4   9   4       24.83       19.65     24.19 o 
  -3   9   4      142.98      140.23     17.32 o 
  -2   9   4      109.56      110.76     10.31 o 
  -1   9   4       20.29       18.75      8.26 o 
   0   9   4      173.73      169.86     12.88 o 
   1   9   4       20.81       24.14      6.88 o 
   2   9   4       17.47       14.12      4.83 o 
   3   9   4        0.21        3.56      8.91 o 
   4   9   4       75.45       67.22     10.80 o 
   5   9   4       26.76       47.20     16.26 o 
   6   9   4       52.31       60.59     17.88 o 
  -6  10   4       66.17       89.12     19.09 o 
  -5  10   4       89.22       80.35     17.40 o 
  -4  10   4        4.23        0.16     13.01 o 
  -3  10   4      377.60      396.52     24.19 o 
  -2  10   4        0.00       -7.83     11.25 o 
  -1  10   4      336.57      354.45     20.54 o 
   0  10   4       41.21       40.76     10.35 o 
   1  10   4       12.42        9.05      6.75 o 
   2  10   4       41.86       36.65      7.54 o 
   3  10   4      323.92      317.72     17.45 o 
   4  10   4      183.94      163.34     14.80 o 
   5  10   4       28.27       17.86     15.72 o 
   6  10   4       10.33       24.29     24.45 o 
  -6  11   4       14.95        6.02     21.63 o 
  -5  11   4       28.11       26.10     15.36 o 
  -4  11   4       10.09       12.22     13.90 o 
  -3  11   4       21.46       15.09     13.56 o 
  -2  11   4       59.74       47.15     14.03 o 
  -1  11   4        3.35        3.33     11.57 o 
   0  11   4       24.70       27.63     10.59 o 
   1  11   4       51.96       43.93      8.83 o 
   2  11   4        2.39        1.10      7.53 o 
   3  11   4     1942.55     1842.73     91.24 o 
   4  11   4      182.50      184.28     14.98 o 
   5  11   4        8.67       12.96     14.66 o 
   6  11   4       24.31        5.21     21.71 o 
  -6  12   4       15.81       11.49     16.38 o 
  -5  12   4      127.25      135.30     21.17 o 
  -4  12   4        2.90      -12.68     13.50 o 
  -3  12   4       35.63       26.27     14.03 o 
  -2  12   4      164.65      158.96     18.00 o 
  -1  12   4      584.20      595.79     28.14 o 
   0  12   4      555.87      547.79     21.38 o 
   1  12   4      103.75       96.99     10.63 o 
   2  12   4      113.04      103.55     10.44 o 
   3  12   4      142.27      166.78     14.66 o 
   4  12   4        9.36        1.70      8.73 o 
   5  12   4        6.64       27.44     20.84 o 
   6  12   4       28.21       27.36     24.40 o 
  -5  13   4       12.22        2.68     15.67 o 
  -4  13   4       12.62       19.31     15.32 o 
  -3  13   4      148.22      159.79     20.09 o 
  -2  13   4      199.29      209.35     20.53 o 
  -1  13   4      303.14      280.71     20.98 o 
   0  13   4      296.00      270.83     16.97 o 
   1  13   4        0.43       -1.93      8.19 o 
   2  13   4       53.00       50.31      9.67 o 
   3  13   4       11.91       20.77     10.38 o 
   4  13   4       78.44       59.65     13.08 o 
   5  13   4        7.88       36.22     23.62 o 
  -5  14   4       67.33       79.50     19.55 o 
  -4  14   4       54.05       40.68     16.71 o 
  -3  14   4        1.95       -6.50     13.50 o 
  -2  14   4       23.96       32.04     14.75 o 
  -1  14   4      522.71      546.53     26.88 o 
   0  14   4      302.57      312.72     17.57 o 
   1  14   4      557.86      517.44     17.97 o 
   2  14   4       40.92       33.08      9.29 o 
   3  14   4       34.80       31.47     13.57 o 
   4  14   4      275.40      253.47     21.95 o 
   5  14   4       13.36       -4.95     20.41 o 
  -5  15   4       32.54       33.47     18.53 o 
  -4  15   4      105.73       97.09     19.72 o 
  -3  15   4        3.99       -1.64     14.07 o 
  -2  15   4       16.98       10.54     14.33 o 
  -1  15   4      122.48      147.36     15.14 o 
   0  15   4        0.31        5.53      9.96 o 
   1  15   4        9.07        8.91      8.88 o 
   2  15   4       17.94        5.16      8.63 o 
   3  15   4      570.81      491.09     27.54 o 
   4  15   4       49.23       62.49     15.46 o 
   5  15   4       62.29       67.14     26.66 o 
  -4  16   4       10.32       13.92     16.24 o 
  -3  16   4      832.28      847.84     35.87 o 
  -2  16   4       22.71       14.23     14.42 o 
  -1  16   4       27.75       34.08     12.04 o 
   0  16   4        3.78       -4.41     10.07 o 
   1  16   4       36.54       39.96     10.25 o 
   2  16   4        1.50       -3.05      9.65 o 
   3  16   4        0.15       12.91     13.37 o 
   4  16   4        3.59        4.32     12.19 o 
  -4  17   4        3.18        8.64     17.15 o 
  -3  17   4      109.52      127.16     21.23 o 
  -2  17   4      334.24      315.97     21.25 o 
  -1  17   4        1.37       -6.19     10.71 o 
   0  17   4      214.82      227.30     17.53 o 
   1  17   4        6.07       14.87     10.97 o 
   2  17   4        0.33       -1.34     10.16 o 
   3  17   4        3.43       10.36     13.62 o 
   4  17   4      209.04      173.50     21.12 o 
  -3  18   4        0.60      -13.67     14.53 o 
  -2  18   4       83.05       73.56     15.17 o 
  -1  18   4      160.26      173.62     17.16 o 
   0  18   4       18.34       13.13     11.19 o 
   1  18   4       22.49       28.74     12.57 o 
   2  18   4       87.25       92.81     14.27 o 
   3  18   4        3.98        8.06     13.66 o 
  -2  19   4       17.44       13.82     13.02 o 
  -1  19   4        0.08       -3.37     11.58 o 
   0  19   4       61.85       48.77     13.50 o 
   1  19   4       93.15       73.84     14.05 o 
   2  19   4        6.88        6.52     11.44 o 
  -1  20   4       93.37      105.48     19.38 o 
   0  20   4        5.87       -3.74     11.51 o 
   1  20   4       46.11       63.90     14.51 o 
  -7   1   5        0.75       10.34     15.99 o 
  -6   1   5        3.79        3.55     13.65 o 
  -5   1   5        5.04       11.13     13.52 o 
  -4   1   5      958.68      863.70     32.02 o 
  -3   1   5      945.10      960.82     40.68 o 
  -2   1   5      442.72      421.60     13.98 o 
  -1   1   5        1.97       -4.71      6.45 o 
   0   1   5      225.15      235.10     14.06 o 
   1   1   5       27.28       20.45     10.82 o 
   2   1   5       12.69       20.01      5.69 o 
   3   1   5      135.23      131.42     17.28 o 
   4   1   5      131.85      145.91     19.60 o 
   5   1   5       10.76       14.84     14.58 o 
   6   1   5       22.61        9.40     15.53 o 
   7   1   5        2.64        4.80     15.71 o 
  -7   2   5       49.20       47.77     25.36 o 
  -6   2   5       61.54       90.65     18.79 o 
  -5   2   5       37.96       23.21     14.30 o 
  -4   2   5       76.64       91.66     16.83 o 
  -3   2   5       12.81        9.26     10.76 o 
  -2   2   5       72.89       87.44      8.84 o 
  -1   2   5      321.07      348.82     13.24 o 
   0   2   5      959.99     1026.87     22.99 o 
   1   2   5       67.49       64.06     13.24 o 
   2   2   5       54.93       58.76      7.42 o 
   3   2   5      316.95      275.79     22.20 o 
   4   2   5        0.67       -7.00     12.89 o 
   5   2   5       39.17       36.36     15.56 o 
   6   2   5      707.41      642.99     35.23 o 
   7   2   5      166.86      153.26     24.10 o 
  -7   3   5       39.01       31.70     26.84 o 
  -6   3   5       44.52       25.94     14.76 o 
  -5   3   5       45.65       41.80     18.72 o 
  -4   3   5       13.74       -0.02     11.16 o 
  -3   3   5       23.53       32.68     10.00 o 
  -2   3   5       63.76       68.59      7.48 o 
  -1   3   5       83.51      107.85      8.02 o 
   0   3   5      204.88      207.25     10.89 o 
   1   3   5      524.09      498.30     22.77 o 
   2   3   5      293.12      312.05     16.93 o 
   3   3   5       24.36       26.43     16.37 o 
   4   3   5      296.68      279.29     24.14 o 
   5   3   5       42.22       58.05     16.97 o 
   6   3   5        3.18       15.57     16.35 o 
   7   3   5        7.70        8.12     16.89 o 
  -7   4   5       37.72       23.36     24.14 o 
  -6   4   5       31.77       16.50     22.84 o 
  -5   4   5        1.40       12.65     13.13 o 
  -4   4   5      850.01      791.70     24.12 o 
  -3   4   5       13.14        8.67      8.55 o 
  -2   4   5       69.71       64.00      6.79 o 
  -1   4   5       40.85       45.20      7.01 o 
   0   4   5      320.74      324.23     13.10 o 
   1   4   5        2.37        0.23      6.38 o 
   2   4   5        2.91        0.41      6.81 o 
   3   4   5      198.13      193.61     19.91 o 
   4   4   5       46.99       55.63     16.29 o 
   5   4   5       50.79       49.72     16.82 o 
   6   4   5       16.18       15.47     16.06 o 
  -6   5   5        4.83      -19.11     19.11 o 
  -5   5   5      120.77      118.57     14.60 o 
  -4   5   5      607.57      567.11     30.58 o 
  -3   5   5       90.51       86.59     11.61 o 
  -2   5   5       53.71       45.94     10.06 o 
  -1   5   5      107.96      115.92      8.35 o 
   0   5   5      857.46      885.61     18.02 o 
   1   5   5        4.44        4.91      6.70 o 
   2   5   5       35.10       42.08      8.50 o 
   3   5   5       21.73       15.69     12.71 o 
   4   5   5      166.34      159.66     20.13 o 
   5   5   5       28.27       36.29     15.65 o 
   6   5   5       69.69       80.32     20.02 o 
  -6   6   5        0.00      -12.35     13.24 o 
  -5   6   5       64.97       87.16     17.09 o 
  -4   6   5        7.19       15.12     10.18 o 
  -3   6   5       10.27       11.48      9.24 o 
  -2   6   5       23.58       17.09      8.87 o 
  -1   6   5      156.60      185.43     10.17 o 
   0   6   5      126.76      137.60      9.99 o 
   1   6   5        6.01        3.00      6.96 o 
   2   6   5       43.97       50.11      9.70 o 
   3   6   5      130.66      128.68     12.18 o 
   4   6   5      163.19      175.58     20.88 o 
   5   6   5      241.35      201.92     35.48 o 
   6   6   5       14.32       33.53     17.10 o 
  -6   7   5        3.17       -0.84     14.61 o 
  -5   7   5        0.32        2.79     14.06 o 
  -4   7   5        3.83        6.66     13.07 o 
  -3   7   5       21.49       26.35      9.86 o 
  -2   7   5      327.66      312.50     15.72 o 
  -1   7   5      408.59      416.87     12.56 o 
   0   7   5       13.35       17.38      7.54 o 
   1   7   5       18.48       24.75      7.90 o 
   2   7   5       13.58        2.44      8.17 o 
   3   7   5       12.93       14.91      8.53 o 
   4   7   5      214.78      210.00     22.53 o 
   5   7   5       75.75       47.58     17.13 o 
   6   7   5       13.69       22.25     16.32 o 
  -6   8   5       33.68       16.41     15.70 o 
  -5   8   5      123.37      152.88     48.55 o 
  -4   8   5      846.73      801.86     32.66 o 
  -3   8   5      246.78      245.80     21.68 o 
  -2   8   5      156.07      167.81     13.47 o 
  -1   8   5        4.27        8.46      6.44 o 
   0   8   5      437.69      434.20     15.31 o 
   1   8   5      212.45      190.62     12.00 o 
   2   8   5       39.00       26.58      8.77 o 
   3   8   5       83.02       94.83     11.51 o 
   4   8   5        0.02       -9.73     12.61 o 
   5   8   5       15.54       15.83     15.70 o 
   6   8   5       84.31      109.60     22.19 o 
  -6   9   5       26.42       36.87     16.83 o 
  -5   9   5       54.31       57.12     17.53 o 
  -4   9   5      577.68      541.53     29.09 o 
  -3   9   5        4.77      -10.01     12.35 o 
  -2   9   5       26.40       21.39      9.26 o 
  -1   9   5      235.75      249.69     13.90 o 
   0   9   5      778.99      763.19     19.03 o 
   1   9   5      308.14      282.30     12.21 o 
   2   9   5      203.41      200.65     13.26 o 
   3   9   5       27.09       36.58     10.13 o 
   4   9   5       26.50       32.22     15.66 o 
   5   9   5        4.80        3.97     14.38 o 
   6   9   5       41.58       55.37     19.10 o 
  -6  10   5       37.74       51.85     18.68 o 
  -5  10   5       28.94       20.39     16.03 o 
  -4  10   5        6.22        7.52     13.86 o 
  -3  10   5       48.33       47.38     15.44 o 
  -2  10   5        1.82        5.86     12.28 o 
  -1  10   5       10.91        3.06      8.92 o 
   0  10   5       39.44       30.88     10.60 o 
   1  10   5      235.27      233.49     12.00 o 
   2  10   5      324.73      218.91     67.35 o 
   3  10   5       11.47        6.62      8.57 o 
   4  10   5      116.53      100.23     19.37 o 
   5  10   5        4.07        2.55     14.59 o 
   6  10   5       39.96       14.54     17.15 o 
  -5  11   5        3.65       -9.09     14.58 o 
  -4  11   5       15.33        2.07     14.98 o 
  -3  11   5      346.70      333.53     24.79 o 
  -2  11   5      155.94      146.97     18.43 o 
  -1  11   5       27.78       27.70     13.85 o 
   0  11   5        1.58       -1.97      9.52 o 
   1  11   5       79.66       92.34      9.45 o 
   2  11   5       57.82       61.70     10.70 o 
   3  11   5       10.94        8.06      8.68 o 
   4  11   5       32.35       27.46     15.82 o 
   5  11   5       11.05       22.79     16.71 o 
  -5  12   5        3.44        9.03     15.85 o 
  -4  12   5      117.98      114.90     20.08 o 
  -3  12   5        5.68       10.98     14.55 o 
  -2  12   5      901.18      888.00     33.45 o 
  -1  12   5       97.02       90.29     16.39 o 
   0  12   5      185.63      187.52     15.92 o 
   1  12   5        2.12       -3.91      8.14 o 
   2  12   5        5.78        1.05      9.80 o 
   3  12   5       10.52       12.91      9.01 o 
   4  12   5      201.11      180.39     18.61 o 
   5  12   5       76.82       74.36     19.36 o 
  -5  13   5        1.45      -10.10     15.71 o 
  -4  13   5       10.14        6.34     15.69 o 
  -3  13   5      109.27      111.23     19.55 o 
  -2  13   5      252.05      226.53     21.69 o 
  -1  13   5       10.65       -4.59     12.63 o 
   0  13   5      490.77      485.92     18.55 o 
   1  13   5      436.24      433.44     17.54 o 
   2  13   5       22.34        9.51     11.09 o 
   3  13   5      235.96      218.44     17.50 o 
   4  13   5        0.81       -9.62     15.07 o 
   5  13   5        8.40        5.91     20.84 o 
  -4  14   5       46.35       37.25     17.75 o 
  -3  14   5        3.84       11.02     14.71 o 
  -2  14   5       57.85       66.65     17.12 o 
  -1  14   5       17.67       20.71     14.63 o 
   0  14   5       44.14       40.69     10.29 o 
   1  14   5       10.43        8.49      8.92 o 
   2  14   5        7.81        3.99     10.57 o 
   3  14   5      108.89       80.29     13.83 o 
  -4  15   5        6.19        3.90     16.49 o 
  -3  15   5       62.46       76.47     25.36 o 
  -2  15   5        8.28       -8.45     13.98 o 
  -1  15   5      251.20      254.19     18.62 o 
   0  15   5       64.34       53.88     11.28 o 
   1  15   5       10.35       10.05      9.23 o 
   2  15   5        1.29        3.42     11.37 o 
   3  15   5        0.98       -3.98     12.00 o 
   4  15   5      359.54      271.41     39.95 o 
  -3  16   5       22.26       18.07     16.90 o 
  -2  16   5        5.21        1.60     13.88 o 
  -1  16   5        0.11       -7.72     10.89 o 
   0  16   5       52.54       50.38     11.65 o 
   1  16   5       14.43       20.22      9.97 o 
   2  16   5        4.94        5.93     14.33 o 
   3  16   5        5.13        4.85     13.02 o 
  -3  17   5       19.54       26.16     17.63 o 
  -2  17   5       17.14        7.54     15.40 o 
  -1  17   5       15.36       13.08     12.00 o 
   0  17   5       25.87       18.58     10.61 o 
   1  17   5        1.73        5.08      9.73 o 
   2  17   5      103.01      101.23     23.10 o 
   3  17   5      138.51      167.76     21.32 o 
  -2  18   5        5.76       -1.41     12.79 o 
  -1  18   5       19.39        7.53     12.34 o 
   0  18   5       10.31        3.86     10.37 o 
   1  18   5        3.19       11.64     11.69 o 
   2  18   5       52.27       63.20     17.59 o 
   0  19   5        1.88       17.55     12.60 o 
  -6   0   6      219.97      245.18     35.87 o 
  -5   0   6        3.25       -6.60     19.72 o 
  -4   0   6       13.64       15.72     18.24 o 
  -3   0   6       13.73        6.77     17.11 o 
  -2   0   6      111.03      123.65     15.37 o 
  -1   0   6       35.70       34.55     12.26 o 
   0   0   6      290.40      292.10     21.45 o 
   1   0   6       88.02      107.35     23.28 o 
   2   0   6        7.53       -6.77     16.59 o 
   3   0   6      143.09      143.65     26.84 o 
   4   0   6       80.11       59.67     22.75 o 
   5   0   6       14.79       19.11     22.67 o 
   6   0   6        1.18       10.94     22.49 o 
  -6   1   6      119.89      151.70     22.23 o 
  -5   1   6        4.00       11.32     14.01 o 
  -4   1   6        3.03       -4.16     12.57 o 
  -3   1   6      236.20      205.80     15.86 o 
  -2   1   6        9.42       17.23      8.33 o 
  -1   1   6      465.97      456.07     16.08 o 
   0   1   6      100.21      104.95     10.82 o 
   1   1   6        6.58        3.48     11.72 o 
   2   1   6       43.12       36.38     13.66 o 
   3   1   6        8.43       17.11     15.07 o 
   4   1   6       57.19       57.98     17.41 o 
   5   1   6       27.80       10.15     14.61 o 
   6   1   6       52.65       71.90     19.25 o 
  -6   2   6       99.25       93.30     19.84 o 
  -5   2   6      151.71      128.91     20.35 o 
  -4   2   6       54.62       33.79     15.02 o 
  -3   2   6       40.24       46.41     11.71 o 
  -2   2   6       81.84       95.28     10.28 o 
  -1   2   6      159.99      167.28     11.92 o 
   0   2   6       93.98       89.09     10.78 o 
   1   2   6      261.02      260.85     20.85 o 
   2   2   6       18.97       19.35     12.99 o 
   3   2   6       94.33       90.76     16.98 o 
   4   2   6       13.50       21.13     15.46 o 
   5   2   6        4.93        2.77     14.70 o 
   6   2   6        7.77       13.91     15.52 o 
  -6   3   6       41.81       22.93     23.45 o 
  -5   3   6        8.56       -3.81     13.86 o 
  -4   3   6        6.17        4.80     13.12 o 
  -3   3   6      359.27      346.03     18.81 o 
  -2   3   6      283.69      303.89     18.03 o 
  -1   3   6       33.92       36.77      9.27 o 
   0   3   6      491.97      526.83     20.69 o 
   1   3   6       96.51      100.03     13.07 o 
   2   3   6       90.68       99.14     16.98 o 
   3   3   6      138.84      117.45     19.67 o 
   4   3   6        0.05       -2.43     13.11 o 
   5   3   6       11.35        4.96     14.55 o 
   6   3   6        9.24        5.57     16.61 o 
  -6   4   6        0.49        7.47     22.49 o 
  -5   4   6        6.35        8.92     13.61 o 
  -4   4   6       31.31        7.55     22.23 o 
  -3   4   6        0.00       -2.77      8.45 o 
  -2   4   6      609.14      608.53     18.66 o 
  -1   4   6      248.91      259.42     12.08 o 
   0   4   6       93.99       98.64     12.29 o 
   1   4   6       53.26       82.83     13.36 o 
   2   4   6      334.50      307.96     24.36 o 
   3   4   6        3.36        3.81     13.57 o 
   4   4   6       22.72       24.05     15.56 o 
   5   4   6       11.86        4.25     15.14 o 
   6   4   6        0.00      -14.26     14.26 o 
  -6   5   6       14.36        4.26     23.45 o 
  -5   5   6       33.21       61.49     26.58 o 
  -4   5   6      273.77      253.49     17.83 o 
  -3   5   6      253.78      276.98     15.09 o 
  -2   5   6       14.61        7.81      7.51 o 
  -1   5   6      374.28      349.70     13.22 o 
   0   5   6       83.82       84.73      9.80 o 
   1   5   6      126.10      128.25     10.54 o 
   2   5   6      138.07      114.66     17.83 o 
   3   5   6       35.53       40.70     15.54 o 
   4   5   6       45.87       33.52     18.41 o 
   5   5   6       94.64       90.71     19.97 o 
   6   5   6       37.63       26.24     17.07 o 
  -6   6   6        5.07        3.65     24.32 o 
  -5   6   6       21.06       16.60     15.08 o 
  -4   6   6      320.32      263.35     23.24 o 
  -3   6   6      392.71      361.81     18.90 o 
  -2   6   6      110.65      123.01     11.93 o 
  -1   6   6        0.28        0.44      8.47 o 
   0   6   6        3.36        0.67      7.91 o 
   1   6   6      509.91      512.03     25.85 o 
   2   6   6      160.91      183.22     14.31 o 
   3   6   6      132.47      143.93     22.49 o 
   4   6   6      173.75      207.57     23.71 o 
   5   6   6       57.18       66.89     19.49 o 
   6   6   6        7.20       24.53     17.22 o 
  -6   7   6       83.35       86.33     20.17 o 
  -5   7   6       30.05       26.27     15.63 o 
  -4   7   6       64.38       58.92     16.83 o 
  -3   7   6       57.95       64.30     12.06 o 
  -2   7   6      102.23      108.93     11.58 o 
  -1   7   6      624.73      614.51     18.95 o 
   0   7   6      227.03      228.68     13.40 o 
   1   7   6      268.37      275.59     14.39 o 
   2   7   6        1.68        1.40      7.99 o 
   3   7   6       18.60        8.05     13.97 o 
   4   7   6       67.40       81.56     18.73 o 
   5   7   6        4.39        6.05     15.43 o 
   6   7   6        4.66        1.17     16.63 o 
  -5   8   6       22.83       16.64     15.06 o 
  -4   8   6        2.59      -13.42     13.42 o 
  -3   8   6       49.60       54.61     16.13 o 
  -2   8   6        9.63        6.90      8.72 o 
  -1   8   6      553.22      545.03     18.58 o 
   0   8   6        3.70        2.71      8.08 o 
   1   8   6       73.24       76.74     10.24 o 
   2   8   6       73.68       73.13     10.73 o 
   3   8   6       17.19       14.04     14.25 o 
   4   8   6       12.27       15.64     15.97 o 
   5   8   6       88.77       69.37     19.96 o 
  -5   9   6       17.15       13.43     15.68 o 
  -4   9   6        0.00       -8.91     13.39 o 
  -3   9   6      850.31      882.12     34.86 o 
  -2   9   6       12.08        1.35     11.03 o 
  -1   9   6      543.75      559.89     19.72 o 
   0   9   6        2.79       -0.86      8.06 o 
   1   9   6       50.60       21.71     15.41 o 
   2   9   6      115.83      109.11     11.84 o 
   3   9   6       21.63       15.84     12.60 o 
   4   9   6      182.21      167.27     22.70 o 
   5   9   6       19.33        1.68     15.84 o 
  -5  10   6       47.24       47.47     17.68 o 
  -4  10   6       16.33        8.12     15.02 o 
  -3  10   6      152.90      161.23     20.89 o 
  -2  10   6      218.95      228.95     31.35 o 
  -1  10   6        3.84       -2.31      8.44 o 
   0  10   6       30.29       35.86     11.23 o 
   1  10   6     1108.57     1118.76     32.64 o 
   2  10   6       37.06       42.41     10.08 o 
   3  10   6       39.48       21.72     13.19 o 
   4  10   6       35.59       20.67     16.37 o 
   5  10   6       23.07       16.94     17.02 o 
  -5  11   6       46.08       56.35     19.21 o 
  -4  11   6       15.00       24.20     16.03 o 
  -3  11   6        5.19        4.73     14.01 o 
  -2  11   6        0.56       -3.71     13.29 o 
  -1  11   6      264.92      281.73     19.13 o 
   0  11   6      213.12      199.69     16.26 o 
   1  11   6       30.76       30.08     10.11 o 
   2  11   6        4.59       -1.31      8.76 o 
   3  11   6       17.34       21.95     13.91 o 
   4  11   6        0.67        2.11     12.98 o 
   5  11   6        0.00      -10.54     15.75 o 
  -4  12   6        0.09      -11.72     14.69 o 
  -3  12   6       44.19       31.36     16.35 o 
  -2  12   6       38.16       33.22     17.24 o 
  -1  12   6        2.13       -0.73     11.14 o 
   0  12   6       84.14       85.65     14.07 o 
   1  12   6       82.70       94.62     14.37 o 
   2  12   6       45.33       34.12     19.16 o 
   3  12   6       16.21       15.53     13.02 o 
   4  12   6        0.27      -10.07     12.41 o 
  -4  13   6       16.03       11.68     16.65 o 
  -3  13   6      449.18      471.34     30.39 o 
  -2  13   6      203.48      243.89     23.29 o 
  -1  13   6       33.89       30.00     12.77 o 
   0  13   6       10.40       12.75      9.90 o 
   1  13   6        1.26       -5.71     10.69 o 
   2  13   6        1.37       -0.16     10.78 o 
   3  13   6       30.25       16.47     12.76 o 
   4  13   6       64.24       70.10     16.66 o 
  -4  14   6        0.12       -7.57     15.54 o 
  -3  14   6       80.35       55.51     18.66 o 
  -2  14   6       61.48       72.28     18.30 o 
  -1  14   6       57.97       50.16     14.01 o 
   0  14   6      127.03      147.93     14.33 o 
   1  14   6      134.33      116.54     15.51 o 
   2  14   6        3.60       -4.65     10.90 o 
   3  14   6       61.52       73.55     19.40 o 
  -3  15   6        0.09       -0.52     15.44 o 
  -2  15   6        2.89       -7.65     14.74 o 
  -1  15   6       85.26       84.28     15.78 o 
   0  15   6        7.37       15.89     10.39 o 
   1  15   6       25.79       17.24     12.53 o 
   2  15   6       26.24       33.07     13.10 o 
   3  15   6       71.71       71.83     28.83 o 
  -2  16   6      130.53      122.71     20.97 o 
  -1  16   6        0.40       -0.29     10.50 o 
   0  16   6       27.21       25.68     11.02 o 
   1  16   6       28.97       24.84     13.32 o 
   2  16   6       19.57       14.05     12.43 o 
  -1  17   6       15.73       18.43     11.49 o 
   0  17   6        7.64       14.20     10.80 o 
   1  17   6       66.94       70.00     15.49 o 
  -5   1   7       16.47       16.33     15.84 o 
  -4   1   7       31.43       37.76     15.84 o 
  -3   1   7      778.66      736.42     32.71 o 
  -2   1   7       36.07       48.23     12.27 o 
  -1   1   7      179.74      184.81     13.47 o 
   0   1   7       19.23       21.38      9.74 o 
   1   1   7      490.47      459.57     27.25 o 
   2   1   7      169.15      175.60     20.82 o 
   3   1   7      128.31      102.22     19.23 o 
   4   1   7       55.63       67.72     19.02 o 
   5   1   7        0.50       12.59     16.20 o 
  -5   2   7       28.49       65.01     18.24 o 
  -4   2   7        1.57      -11.66     13.84 o 
  -3   2   7      165.77      170.45     21.44 o 
  -2   2   7      415.60      382.50     20.32 o 
  -1   2   7       24.30       24.91      9.67 o 
   0   2   7       12.40        9.88      9.92 o 
   1   2   7      321.33      322.90     20.26 o 
   2   2   7       48.88       37.52     15.48 o 
   3   2   7        1.78       -2.20     13.72 o 
   4   2   7       65.38       95.21     20.45 o 
   5   2   7       16.41       25.34     16.42 o 
  -5   3   7       12.53        6.12     15.11 o 
  -4   3   7       98.64       80.92     21.10 o 
  -3   3   7       58.39       51.48     12.38 o 
  -2   3   7       98.90      109.11     14.36 o 
  -1   3   7       19.84       27.29      9.52 o 
   0   3   7     1219.89     1180.00     43.22 o 
   1   3   7      124.87      136.47     16.05 o 
   2   3   7       36.40       33.34     15.04 o 
   3   3   7        0.03       -3.68     13.49 o 
   4   3   7       31.01       29.16     16.46 o 
   5   3   7       97.75      109.48     20.84 o 
  -5   4   7       22.13       11.38     23.62 o 
  -4   4   7        0.29       -4.57     13.45 o 
  -3   4   7       19.12       14.22     11.51 o 
  -2   4   7      118.61      119.22     15.17 o 
  -1   4   7       54.27       54.71     12.91 o 
   0   4   7      397.29      409.29     17.90 o 
   1   4   7       79.47       71.35     13.77 o 
   2   4   7        0.18       15.92     13.27 o 
   3   4   7       66.12       83.40     18.69 o 
   4   4   7       33.38       25.45     16.51 o 
   5   4   7       52.41       50.38     19.11 o 
  -5   5   7       78.08       87.72     28.57 o 
  -4   5   7      224.69      240.55     23.19 o 
  -3   5   7       49.37       29.40      9.90 o 
  -2   5   7      126.53      135.20     15.41 o 
  -1   5   7        0.49       -1.05     11.20 o 
   0   5   7       44.61       46.52     10.56 o 
   1   5   7      184.09      165.03     16.18 o 
   2   5   7      763.83      809.23     29.13 o 
   3   5   7       97.42       98.44     19.46 o 
   4   5   7        0.46      -11.50     14.13 o 
   5   5   7       50.82       37.26     18.05 o 
  -5   6   7       26.85        6.60     23.28 o 
  -4   6   7       16.04       21.97     22.49 o 
  -3   6   7        0.02        5.45      9.40 o 
  -2   6   7      205.17      217.28     17.57 o 
  -1   6   7       52.91       61.18     10.63 o 
   0   6   7      126.83      133.78     11.96 o 
   1   6   7      175.77      196.68     17.10 o 
   2   6   7      232.76      236.24     19.68 o 
   3   6   7       24.43       25.30     16.28 o 
   4   6   7      107.48      118.54     20.88 o 
   5   6   7       86.71       96.86     21.80 o 
  -5   7   7       46.37       37.26     27.62 o 
  -4   7   7        1.48        1.60     11.74 o 
  -3   7   7       40.40       33.19     12.98 o 
  -2   7   7       14.27       22.24      9.77 o 
  -1   7   7      251.11      268.22     15.71 o 
   0   7   7       16.72       15.11     10.57 o 
   1   7   7      363.02      341.27     20.56 o 
   2   7   7      267.89      285.74     21.05 o 
   3   7   7       25.47       42.33     16.92 o 
   4   7   7        4.25        3.76     15.93 o 
   5   7   7        8.16       -8.40     15.10 o 
  -5   8   7       22.78       29.72     18.09 o 
  -4   8   7       27.77       37.59     16.99 o 
  -3   8   7      162.47      177.69     17.67 o 
  -2   8   7      210.52      242.69     18.81 o 
  -1   8   7      175.31      174.78     13.69 o 
   0   8   7      282.77      292.35     18.45 o 
   1   8   7      137.69      151.21     16.39 o 
   2   8   7        1.32       -2.89     12.93 o 
   3   8   7       29.23       10.87     12.53 o 
   4   8   7       62.80       51.04     18.52 o 
  -4   9   7       18.26       15.24     15.68 o 
  -3   9   7       14.31        5.27     12.26 o 
  -2   9   7       31.58       43.58     13.69 o 
  -1   9   7        8.85        2.97      9.19 o 
   0   9   7       35.32       36.57     11.90 o 
   1   9   7        0.70       -8.03     11.21 o 
   2   9   7       21.50       15.00     12.70 o 
   3   9   7        0.40       -1.69     12.02 o 
   4   9   7       34.97       21.42     16.62 o 
  -4  10   7       13.05        2.12     15.98 o 
  -3  10   7      120.81      146.09     17.87 o 
  -2  10   7       92.99       91.94     15.41 o 
  -1  10   7      125.69      132.66     16.17 o 
   0  10   7      106.35       98.51     20.90 o 
   1  10   7       66.75       45.87     15.79 o 
   2  10   7        0.18        8.23     12.77 o 
   3  10   7       16.18       12.35     13.12 o 
   4  10   7      187.07      180.68     20.57 o 
  -4  11   7       38.81       26.14     17.44 o 
  -3  11   7       34.97       28.22     14.21 o 
  -2  11   7        3.08       11.64     12.65 o 
  -1  11   7       26.45       22.14     12.19 o 
   0  11   7       80.01       82.00     20.41 o 
   1  11   7       34.21       38.71     12.28 o 
   2  11   7      159.98      153.65     19.14 o 
   3  11   7       42.70       39.07     14.83 o 
   4  11   7        9.89        1.52     14.20 o 
  -3  12   7        0.97       -2.93     13.11 o 
  -2  12   7       31.34       64.78     14.57 o 
  -1  12   7      213.42      229.06     19.10 o 
   0  12   7       50.32       63.28     20.54 o 
   1  12   7       52.59       42.20     13.40 o 
   2  12   7       81.35       81.65     16.17 o 
   3  12   7       10.52        0.20     12.86 o 
  -3  13   7        0.00      -11.11     13.17 o 
  -2  13   7      164.33      191.75     19.53 o 
  -1  13   7       12.44       15.48     12.96 o 
   0  13   7       10.06       -1.70     12.33 o 
   1  13   7        1.66        3.20     11.96 o 
   2  13   7       45.93       31.31     17.64 o 
   3  13   7       14.05       24.64     14.64 o 
  -2  14   7      134.89      125.15     18.13 o 
  -1  14   7      157.96      205.77     19.76 o 
   0  14   7        0.74        7.33     13.09 o 
   1  14   7       16.86       16.86     13.14 o 
   2  14   7        6.39        5.72     17.20 o 
  -1  15   7        0.02        0.90     12.97 o 
   0  15   7        9.17       18.78     13.56 o 
   1  15   7        1.07       -5.24     12.29 o 
  -4   0   8        0.09       28.57     23.62 o 
  -3   0   8       24.11       -5.56     19.11 o 
  -2   0   8       53.96       50.11     23.19 o 
  -1   0   8       13.40        4.13     13.49 o 
   0   0   8        4.50        9.72     14.22 o 
   1   0   8      495.80      491.02     36.26 o 
   2   0   8        8.07       20.84     21.37 o 
   3   0   8      109.72       96.23     29.53 o 
   4   0   8      103.58      124.54     32.57 o 
  -4   1   8       46.97       54.51     17.93 o 
  -3   1   8        1.34        4.89     15.20 o 
  -2   1   8       24.04       10.90     14.37 o 
  -1   1   8       48.26       55.15     11.62 o 
   0   1   8      131.01      109.91     13.24 o 
   1   1   8      364.03      346.06     19.42 o 
   2   1   8      359.69      336.30     27.30 o 
   3   1   8      102.88       82.29     20.30 o 
   4   1   8       60.52       67.13     18.69 o 
  -4   2   8       43.96       42.12     17.84 o 
  -3   2   8       90.37       90.89     19.47 o 
  -2   2   8       32.21       25.77     21.45 o 
  -1   2   8        2.35       -2.12     10.80 o 
   0   2   8       11.45       13.28     10.61 o 
   1   2   8        4.64       -1.92     11.02 o 
   2   2   8       56.20       59.60     16.61 o 
   3   2   8      373.15      372.48     29.38 o 
   4   2   8       29.19       30.67     16.91 o 
  -4   3   8       15.81        5.96     15.92 o 
  -3   3   8       52.52       51.44     17.13 o 
  -2   3   8       53.06       56.15     13.80 o 
  -1   3   8      101.74      102.25     15.78 o 
   0   3   8       14.84       23.93     10.64 o 
   1   3   8       91.75       80.77     14.77 o 
   2   3   8      406.53      395.28     23.58 o 
   3   3   8      135.20      121.88     22.03 o 
   4   3   8       48.69       54.51     18.62 o 
  -4   4   8       13.13       15.34     15.26 o 
  -3   4   8       30.86       29.00     16.06 o 
  -2   4   8      592.75      605.46     26.15 o 
  -1   4   8      161.05      176.48     18.02 o 
   0   4   8        0.22       -0.83      9.52 o 
   1   4   8        0.79       -6.57     11.48 o 
   2   4   8      111.16       96.49     15.79 o 
   3   4   8        8.01        2.13     14.79 o 
   4   4   8        2.27       -1.78     15.91 o 
  -4   5   8       29.72       41.43     25.97 o 
  -3   5   8        7.14       -3.82     13.94 o 
  -2   5   8       85.20       93.79     15.31 o 
  -1   5   8       10.52       15.33     12.42 o 
   0   5   8      100.99      108.94     16.11 o 
   1   5   8       13.50       16.93     12.58 o 
   2   5   8      137.66      131.68     16.78 o 
   3   5   8        1.62        7.12     15.94 o 
   4   5   8       23.90       12.01     16.87 o 
  -4   6   8        3.97      -16.24     20.84 o 
  -3   6   8        1.66       -5.80     15.01 o 
  -2   6   8        2.56        4.25     11.74 o 
  -1   6   8      176.66      187.03     18.50 o 
   0   6   8       94.16       77.97     15.62 o 
   1   6   8       44.71       44.41     13.67 o 
   2   6   8      124.44      136.83     17.74 o 
   3   6   8       38.58       34.12     14.47 o 
   4   6   8       17.46       18.88     18.73 o 
  -4   7   8        0.23      -16.59     23.54 o 
  -3   7   8       18.03       17.39     16.51 o 
  -2   7   8       10.51        8.93      9.46 o 
  -1   7   8       88.20      103.29     16.53 o 
   0   7   8        6.78        4.98     12.82 o 
   1   7   8        5.58       -1.83     12.38 o 
   2   7   8        6.39       -4.98     12.32 o 
   3   7   8        2.48        9.48     13.80 o 
  -3   8   8       20.99       13.29     13.10 o 
  -2   8   8       38.27       32.61     13.44 o 
  -1   8   8      117.78      127.90     13.48 o 
   0   8   8       25.40       34.33     14.03 o 
   1   8   8        6.85        1.74     15.59 o 
   2   8   8       20.39       19.07     13.71 o 
   3   8   8       26.71       24.70     14.31 o 
  -3   9   8        0.89      -12.14     12.14 o 
  -2   9   8       77.59       83.34     15.81 o 
  -1   9   8       28.15       31.94     22.93 o 
   0   9   8       13.73       10.70     13.49 o 
   1   9   8        7.43        7.35     16.51 o 
   2   9   8       62.49       74.85     16.20 o 
   3   9   8       19.46       29.24     15.03 o 
  -3  10   8      125.67      163.18     19.22 o 
  -2  10   8        4.79       19.56     13.44 o 
  -1  10   8       57.43       44.08     19.27 o 
   0  10   8       32.23       32.49     16.93 o 
   1  10   8        4.10        0.27     16.52 o 
   2  10   8       14.13       21.09     14.13 o 
  -2  11   8      120.53      159.90     18.49 o 
  -1  11   8       78.05       78.17     21.86 o 
   0  11   8      157.33      169.04     25.26 o 
   1  11   8       22.20       40.36     21.06 o 
   2  11   8        1.25       13.95     17.81 o 
  -1  12   8        9.43        3.51     18.08 o 
   0  12   8       29.96       39.32     19.74 o 
   1  12   8      100.34       94.10     23.35 o 
  -3   1   9       21.61       20.22     17.10 o 
  -2   1   9        1.72        4.23     16.34 o 
  -1   1   9       67.44       37.37     17.96 o 
   0   1   9      306.96      318.33     19.57 o 
   1   1   9      101.23       82.84     14.08 o 
   2   1   9       14.89       14.73     13.64 o 
   3   1   9      137.41      162.88     24.13 o 
  -3   2   9       17.01       22.98     17.41 o 
  -2   2   9        1.34        0.49     15.71 o 
  -1   2   9        6.02      -10.96     11.86 o 
   0   2   9       14.34       15.80     13.12 o 
   1   2   9      283.10      279.44     19.22 o 
   2   2   9      158.16      156.52     19.20 o 
   3   2   9      106.38      114.38     21.94 o 
  -3   3   9      104.50      109.11     21.64 o 
  -2   3   9        7.24        5.26     15.58 o 
  -1   3   9        1.00        2.62     12.22 o 
   0   3   9        0.20       -1.66     12.19 o 
   1   3   9       10.38        5.15     10.97 o 
   2   3   9        4.17       -6.29     12.61 o 
   3   3   9       25.31       -5.14     15.76 o 
  -2   4   9        0.04        4.74     16.15 o 
  -1   4   9       48.98       39.42     14.15 o 
   0   4   9        0.03        7.51     13.40 o 
   1   4   9       51.33       45.22     12.71 o 
   2   4   9        6.50       -1.13     13.05 o 
  -2   5   9       78.11       79.63     25.01 o 
  -1   5   9        0.35       -6.89     12.48 o 
   0   5   9       15.78       14.16     13.94 o 
   1   5   9       66.56       71.13     16.82 o 
   2   5   9      123.50      126.66     18.32 o 
  -2   6   9       11.45       12.66     13.87 o 
  -1   6   9        0.36       -1.59     12.74 o 
   0   6   9       30.21       29.81     14.39 o 
   1   6   9        0.02        1.94     16.79 o 
   2   6   9       34.91       39.72     15.77 o 
  -2   7   9        0.98      -16.12     16.12 o 
  -1   7   9      227.87      263.31     23.41 o 
   0   7   9       11.42       17.65     15.90 o 
   1   7   9        0.27       -2.08     16.99 o 
  -1   8   9      118.55      105.94     23.55 o 
   0   8   9        2.56       -0.23     13.41 o 
   1   8   9       12.87       14.13     19.76 o 
                                                 
